# Supplementary material for: Systematic dysphagia screening and dietary modifications to reduce stroke-associated pneumonia rates in a stroke-unit
Source: PLoS One. 2018 Feb 1;13(2):e0192142. doi: 10.1371/journal.pone.0192142 (PMC5794132; doi:10.1371/journal.pone.0192142)
Supplement: S1 File — (CSV) [file pone.0192142.s001.csv]

Age	Agekat	Sex	Rankin_before	Hypert_JN	Diab_JN	PrevStroke_JN	MI_JN	Hyperchol_JN	AT_JN	oth_cardial_JN	PAD_JN	Smoking_JN	Alcoh_JN	Rankin_adm	NIHSS_adm	NIHSS_adm_3Kat	Barthel_adm	stroke_type	neurol_kompl_jn	kardio_kompl_jn	other_kompl_jn	referral	timeE_SU	WE_SU	thrombolysis	ass_vent	intub	nasogast	SU_duration	Mortality_SU	SAP_HAP	SAPJN	Mortality_FU	GUSS_JN	time_GUSS_Stroke	time_GUSS_su	WE_GUSS	GUSS1_NT	Punkte1GUSS	Punkte1GUSS_Kat	Diet1	SPLIT_GUSSJN2
83	4	2	3	1	1	0	0	0	1	1	0	0	0	5	42	2	0	1	1	0	0	2	130	1	0	0	0	0	1	1	0	0	1	0								0
71	3	2	2	1	0	0	0	0	0	0	0	0	0	5	37	2	0	2	0	0	0	2	300	2	0	0	0	0	0	0	0	0	0	1	1	1	1	2	0	3	5	1
78	3	2	0	1	1	0	0	1	1	0	0	0	0	5	35	2	0	1	1	0	0	2	56	1	0	0	0	1	8	0	0	0	1	0								0
83	4	2	2	1	0	0	0	0	0	0	0	0	0	5	35	2	0	1	0	0	0	2		1	0	0	0	0	1	1	0	0	1	0								0
92	5	2	2	1	0	0	0	0	1	0	0	0	0	5	35	2	0	1	0	0	0	2		1	0	0	0	1	1	1	0	0	1	0								0
75	3	1	0	1	1	0	0	0	0	0	0	1	1	5	34	2	0	1	1	0	0	1		2	0	1	0	0	1	0	0	0		0								0
65	2	1	0	1	0	1	1	0	0	1	0	0	0	5	33	2	0	1	1	1	1	2	0	1	0	0	0	1	2	1	0	0	1	0								0
83	4	2	3	1	1	1	1	1	0	0	0	0	0	5	31	2	0	2	0	0	0	2		1	0	0	0	1	3	0	1	1	1	1	4	4	1	2	0	3	5	1
56	1	2	0	1	0	0	0	0	0	0	0	0	0	5	31	2	0	1	0	0	0	2		1	0	1	1	1	1	0	0	0	1	0								0
93	5	2	2	1	0	0	0	0	0	0	0	0	0	5	31	2	30	2	0	0	1	1		1	0	0	0	1	3	0	1	1	1	0								0
79	3	1	0	1	0	0	0	1	1	0	0	0	0	5	30	2	0	1	1	0	0	2		1	0	1	0	0	1	1	0	0	1	0								0
91	5	1	2	1	0	1	0	1	1	1	0	0	0	5	29	2	0	2	0	0	0	2	85	1	0	0	0	1	2	0	0	0	1	1	1	1	1	2	1	3	5	1
87	4	2	1	1	1	0	1	0	1	1	0	0	0	5	29	2	0	2	0	1	0	2		1	0	0	0	0	7	1	0	0	1	0								0
92	5	2	2	1	0	0	0	0	1	0	0	0	0	5	28	2	0	2	0	0	0	2		1	0	0	0	0	2	0	1	1		0								0
86	4	2	3	1	0	0	0	0	1	0	0	0	0	5	28	2	0	1	1	0	0	2	145	1	0	0	0	0	2	1	0	0	1	0								0
87	4	2	4	1	0	0	1	0	1	0	0	0	0	5	28	2	0	2	1	0	0	2		1	0	1	0	0	1	1	0	0	1	0								0
63	2	1	0	1	0	0	0	0	0	0	0	0	0	5	27	2	0	1	0	0	0	2		1	0	1	0	1	1	0	0	0		0								0
87	4	2	0	0	0	0	0	1	1	0	0	0	0	5	26	2	10	2	0	0	0	2		1	0	0	0	1	4	0	0	0	0	1		3	1	2	9	3	4	1
67	2	1	2	1	0	1	0	1	0	1	0	0	0	5	26	2	20	1	0	0	0	2		1	0	0	0	0	5	0	1	1	0	1	1	1	1	2	3	3	5	1
87	4	2	1	0	0	1	0	0	0	0	0	0	0	5	26	2	15	2	0	0	1	2		1	0	0	0	0	6	0	0	0	0	1	1	1	1	2	12	2	3	1
68	2	1	2	1	0	0	0	0	1	0	0	0	1	5	26	2	0	2	1	0	0	2		1	0	0	0	1	1	0	2	0	1	0								0
82	4	2	2	1	0	0	1	0	1	1	0	0	0	5	26	2	0	2	0	1	0	1	170	1	0	0	0	0	1	0	0	0	1	0								0
58	1	2	0	0	0	0	0	0	0	0	0	0	0	5	26	2	0	1	0	0	0	2	75	1	0	1	1	0	0	0	0	0	0	0								0
63	2	1	0	0	0	0	0	0	0	0	0	0	0	5	26	2	30	1	0	0	0	2	75	2	0	1	1	1	0	0	0	0		0								0
79	3	1	2	1	0	0	0	0	1	0	0	0	0	5	26	2	0	2	1	0	1	2	240	1	0	0	0	1	6	1	1	1	1	1	1	1	1	2	0	3	5	1
77	3	2	4	1	1	1	1	0	0	1	0	0	0	5	26	2	0	2	1	0	0	2		1	0	0	0	1	7	1	0	0	1	0								0
91	5	2	2	1	0	1	0	0	1	0	0	0	0	5	26	2	0	2	1	0	0	2	55	1	1	0	0	1	2	1	0	0	1	0								0
98	5	2	5	1	0	0	0	0	0	0	0	0	0	5	25	2	0	2	0	0	0	2	220	1	0	1	0	0	4	0	0	0	1	1	7	7	1	2	2	3	5	1
81	4	2	1	1	1	1	0	1	1	1	0	0	0	4	25	2	0	2	0	0	0	2	105	1	1	0	0	1	11	0	0	0	0	1	6	6	1	2	0	3	5	1
73	3	1	1	1	0	0	0	0	0	0	0	0	0	4	25	2	10	2	0	0	0	2		1	1	1	0	0	2	0	0	0	0	1	1	1	2	1	18	1	2	1
78	3	2	0	1	1	0	0	1	1	0	0	0	0	4	25	2	0	2	1	0	0	2		1	0	1	0	1	4	0	0	0	1	0								0
85	4	2	1	1	0	0	0	1	1	0	0	0	0	5	25	2	0	2	1	0	0	2	95	1	1	0	0	0	4	0	0	0	1	0								0
93	5	2	3	1	0	1	0	0	1	0	0	0	0	5	25	2	0	2	0	0	0	2	130	2	1	0	0	1	1	0	0	0	1	0								0
78	3	1	0	1	0	0	0	0	0	0	0	0	0	5	25	2	0	1	1	0	0	2		2	0	1	0	1	1	1	0	0	1	0								0
87	4	1	0	1	0	0	0	1	1	0	0	0	0	5	25	2	0	2	0	1	0	2	90	1	1	0	1	0	15	1	0	0	1	0								0
80	4	2	1	1	0	1	0	1	0	0	1	0	0	5	24	2	0	2	0	0	0	2		1	1	0	0	0	3	0	0	0	0	1	1	1	1	2	9	3	4	1
91	5	1	4	1	1	0	0	1	1	1	0	0	0	5	24	2	0	1	0	0	0	2	150	1	0	0	0	0	4	0	1	1		1	1	1	1	2	9	3	5	1
52	1	2	0	1	0	0	0	0	0	0	0	0	0	3	24	2	60	1	0	0	0	2	105	1	0	0	0	1	7	0	1	1	0	1	4	4	2	1	4	3	5	1
81	4	2	0	1	0	0	0	1	1	0	0	0	0	5	24	2	10	2	0	0	0	2		1	0	0	0	0	0	0	0	0	0	1	0	0	1	2	4	3	5	1
81	4	2	1	1	0	0	0	0	0	0	0	0	0	5	24	2	0	1	0	1	0	2	95	1	0	1	0	1	3	0	0	0	0	1	39	39	1	2	3	3	5	0
80	4	1	3	1	0	0	0	0	1	0	0	0	0	4	24	2	15	1	0	0	0	2	65	1	0	0	0	1	11	0	0	0	0	1	5	5	1	2	2	3	5	1
51	1	1	0	0	0	0	0	1	0	0	0	1	1	5	24	2	0	1	0	0	0	2	145	1	0	0	0	0	1	0	1	1	1	0								0
81	4	1	5	1	1	1	0	1	1	0	0	0	0	5	24	2	0	2	0	0	0	2	75	1	0	0	0	0	2	0	2	0	1	0								0
53	1	2	0	0	0	0	0	0	0	0	0	1	0	5	24	2	0	1	0	0	0	2	90	1	0	1	1	1	1	0	0	0	0	0								0
82	4	2	0	1	0	0	0	0	0	0	0	0	0	5	24	2	0	1	1	0	0	2	165	1	0	0	0	0	2	1	1	1	1	0								0
85	4	2	0	1	0	0	0	0	0	0	0	0	0	5	24	2	0	1	0	0	0	2	120	1	0	0	0	1	2	1	0	0	1	0								0
86	4	1	0	1	1	1	1	1	0	0	0	0	0	5	24	2	0	1	0	0	0	2	85	1					4	1	0	0	1	0								0
88	4	2	0	1	0	0	0	1	1	0	0	0	0	5	23	2	0	2	1	0	0	2		2	0	0	0	1	2	0	2	0	0	1	5	5	1	2	7	3	5	1
82	4	2	4	1	1	0	0	1	1	1	0	0	0	5	23	2	0	2	0	0	0	2		2	0	0	0	0	2	0	0	0	0	1	1	1	1	2	3	3	5	1
73	3	1	0	1	0	0	0	0	1	0	0	0	0	5	23	2	0	2	0	0	0	1	130	1	1	0	0	0	4	0	0	0		1	1	1	1	2	3	3	5	1
82	4	1	0	0	0	0	0	1	1	1	0	0	0	5	23	2	0	2	0	0	0	2	50	1	1	0	0	1	1	0	0	0	1	1	1	1	1	2	2	3	5	1
92	5	2	3	1	0	0	0	1	0	1	0	0	0	4	23	2	10	2	0	0	0	2		2	0	0	0	0	3	0	0	0		1	2	2	1	2	2	3	5	1
89	4	2	0	1	1	0	1	1	0	0	0	0	0	5	23	2	20	2	0	0	0	2	70	2	1	0	0	0	3	0	0	0	0	1	1	1	2	1	1	3	5	1
89	4	2	4	0	0	0	0	0	1	0	0	0	0	5	23	2	0	2	0	0	0	2		2	0	0	0	0	6	0	0	0	0	1	1	1	1	2	0	3	5	1
83	4	2	1	1	1	0	0	0	1	0	0	0	0	5	23	2	0	2	0	0	0	2	75	2	1	0	0	0	3	0	0	0	0	1	2	2	1	2	13	2	3	1
86	4	2	0	1	0	0	0	1	0	0	0	0	0	5	23	2	0	2	0	0	0	2		2	0	0	0	1	5	0	0	0	0	1	2	2	1	2	13	2	3	1
72	3	2	1	0	0	0	0	0	1	1	1	0	0	5	23	2	0	2	0	0	0	2	75	1	0	0	0	0	4	0	0	0		1	1	1	1	2	20	0	1	1
84	4	2	0	0	0	0	0	0	0	0	0	0	0	5	23	2	0	2	0	0	0	2		1	0	0	0	0	1	0	0	0	1	0								0
86	4	2	0	1	1	0	0	0	1	0	0	0	0	5	23	2	20	2	1	0	1	2		1	0	0	0	1	5	0	0	0	1	0								0
89	4	2	4	1	0	1	0	0	1	0	0	0	0	5	23	2	0	2	0	0	0	2	55	1	0	0	0	1	3	0	1	1	1	0								0
91	5	2	1	1	0	0	0	0	0	0	0	0	0	5	23	2	5	1	0	0	0	2	120	1	0	0	0	1	7	0	0	0	1	0								0
34	1	2	0	0	0	0	0	0	0	0	0	1	0	5	23	2	0	1				2		1	0	1	1	1	0	0	0	0		0								0
70	3	2	0	0	0	1	0	0	0	0	0	0	0	5	23	2	0	1	0	0	0	2		1	0	0	0	0	1	1	0	0	1	0								0
86	4	1	1											5	23	2	0	1				2		1	0	0	0	0	0	1	0	0	1	0								0
89	4	1	0	1	0	1	0	1	0	1	0	0	0	5	23	2	0	1	1	0	0	2	70	2	0	0	0	0	2	1	0	0	1	0								0
90	5	2	0	1	0	0	0	0	0	0	0	0	0	4	23	2	20	1	1	1	0	2	65	1	0	1	0	1	6	1	0	0	1	0								0
88	4	2	5	0	0	0	0	0	1	1	0	0	0	5	22	2	0	2	0	0	0	2		2	0	0	0	1	8	0	0	0	1	1	1	1	1	2	9	3	5	1
82	4	2	3	0	0	1	0	0	1	0	0	0	0	5	22	2	0	2	0	0	0	1		1	0	0	0	0	3	0	0	0	1	1	0	0	1	2	2	3	5	1
83	4	2	1	1	0	0	0	1	1	0	0	0	0	5	22	2	0	2	1	0	0	2		1	0	0	0	1	8	0	0	0	0	1		5	1	2	2	3	5	1
75	3	2	0	0	0	0	0	1	1	1	0	0	0	5	22	2	0	2	0	1	0	2		1	0	0	0	1	4	0	0	0		1	1	1	1	2	2	3	5	1
59	1	2	0	0	0	0	0	0	0	0	0	0	0	5	22	2	0	2	0	0	0	2		1	0	0	0	1	4	0	0	0		1		0	1	2	1	3	5	1
90	5	2	2	1	0	0	0	0	1	0	0	0	0	5	22	2	0	2	0	0	0	2		1	0	0	0	1	3	0	0	0	0	1	0	0	1	2	0	3	5	1
88	4	2	0	1	0	0	0	0	0	0	0	0	0	5	22	2	0	1	0	0	0	2		1	0	0	0	0	4	0	0	0	0	1		2	2	1	14	2	3	1
93	5	2	3	1	0	0	1	1	1	0	0	0	0	5	22	2	10	2	0	0	0	2		1	0	0	0	0	2	0	0	0	0	1	1	1	1	2	10	2	4	1
72	3	1	0	1	1	0	0	0	0	0	0	0	0	5	22	2	0	2	0	0	0	1		1	0	1	0	1	10	0	0	0	1	0								0
78	3	1	3	1	1	1	1	1	1	0	0	0	0	4	22	2	10	2	0	1	0	2		1	0	1	0	0	1	0	0	0	1	0								0
83	4	2	0	1	0	0	0	0	0	0	0	0	0	4	22	2	10	2	0	0	0	2	105	1	1	0	0	0	6	0	0	0	1	0								0
89	4	2	4	1	0	1	0	1	0	1	0	0	0	5	22	2	0	1	0	0	0	2		1	0	0	0	1	5	0	0	0	1	0								0
59	1	1	0	1	1	0	0	1	1	0	0	0	0	5	22	2	0	2	1	0	0	2	230	2	1	0	0	0	1	0	0	0	0	0								0
71	3	1	0	1	0	1	0	1	1	0	0	1	0	5	22	2	0	1	0	0	0	1		1	0	0	0	0	1	0	0	0		0								0
77	3	2	0	1	0	0	0	0	0	0	0	0	0	5	22	2	10	1	1	0	0	2		1	0	0	0	1	2	1	0	0	1	0								0
79	3	2	0	1	0	0	0	0	0	0	0	0	0	5	22	2	0	2	1	0	0	2		2	0	0	0	1	3	1	0	0	1	0								0
88	4	1	3	1	0	0	0	0	1	0	0	0	0	5	22	2	0	1	0	0	0	1		1	0	0	0	0	0	1	0	0	1	0								0
84	4	1	0	0	0	0	0	1	0	0	0	0	0	5	21	2	0	2	0	0	0	2	60	1	1	0	0	0	5	0	2	0	1	1	1	1	1	2	9	3	4	1
64	2	2	0	0	0	0	0	1	0	0	0	0	0	5	21	2	0	2	0	0	0	2	80	1	1	0	0	0	3	0	0	0	0	1	1	1	1	2	9	3	4	1
81	4	2	0	1	0	0	0	0	1	0	0	0	0	5	21	2	80	1	0	0	0	2		1	0	0	0	1	8	0	0	0	0	1		14	1	2	7	3	5	0
93	5	2	4	1	0	1	0	0	1	1	0	0	0	5	21	2	20	2	0	0	0	2	90	1	1	0	0	1	4	0	0	0	1	1	1	1	1	2	3	3	5	1
72	3	2	1	1	0	0	0	1	1	0	0	0	0	5	21	2	0	2	0	0	0	1		2	0	1	0	0	5	0	0	0	0	1	1	1	1	2	3	3	5	1
81	4	2	1	1	1	0	0	1	0	0	0	0	0	5	21	2	0	1	0	0	0	2	110	1	0	0	0	0	5	0	0	0	0	1	39	39	1	2	3	3	5	0
90	5	1	0	0	0	1	0	0	0	0	1	0	0	5	21	2	0	1	0	0	0	2	145	1	0	0	0	1	3	0	0	0	0	1	12	12	1	2	3	3	5	0
65	2	1	0	1	0	1	0	0	1	0	0	0	0	4	21	2	20	2	0	0	0	2	100	1	0	1	0	0	3	0	1	1		1	0	0	1	2	3	3	5	1
65	2	1	0	1	1	0	0	1	1	0	0	0	0	4	21	2	5	2	0	0	0	1		1	0	0	0	1	5	0	0	0	1	1	5	3	1	2	2	3	5	1
88	4	2	3	1	0	0	0	1	1	0	0	0	0	5	21	2	0	2	0	0	0	2	60	2	1	1	0	0	2	0	0	0	1	1	12	12	1	2	2	3	5	0
92	5	1	1	0	0	0	0	0	0	0	0	0	0	5	21	2	0	1	0	0	0	2		1	0	0	0	0	5	0	0	0	1	1	0	0	1	2	2	3	5	1
74	3	1	0	0	0	0	0	0	0	0	0	0	0	5	21	2	0	2	0	0	0	2	110	1	1	1	0	0	4	0	0	0	0	1	0	0	1	1	2	3	5	1
90	5	1	1	1	0	0	0	1	0	1	0	0	0	5	21	2	0	2	0	0	0	2	60	1	1	0	0	0	2	0	1	1	0	1	0	0	1	2	2	3	5	1
87	4	2	4	1	1	0	0	1	1	0	0	0	0	5	21	2	0	2	0	0	0	2	150	2	0	1	0	1	5	0	0	0		1	2	2	1	2	2	3	5	1
92	5	2	0	1	0	0	0	1	1	1	0	0	0	4	21	2	10	2	0	0	0	2		1	0	1	1	1	3	0	0	0		1	1	1	1	2	2	3	5	1
78	3	1	0	0	0	0	0	0	1	0	0	1	1	4	21	2	20	2	0	0	0	2		2	0	0	0	0	5	0	2	0	1	1	1	1	2	1	1	3	5	1
88	4	2	3	1	1	0	0	1	0	0	0	0	0	5	21	2	0	2	0	0	0	2	205	2	1	0	0	1	5	0	0	0	1	1	0	0	2	1	1	3	5	1
90	5	2	4	0	0	1	0	0	0	0	0	0	0	5	21	2	0	2	0	0	0	2		2	0	0	0	0	2	0	0	0	1	1	2	2	1	2	1	3	5	1
82	4	2	4	0	1	1	0	0	1	0	0	0	0	5	21	2	0	2	0	0	0	2		1	0	0	0	0	1	0	0	0	1	1	0	0	1	2	0	3	5	1
79	3	1	0	1	1	0	0	1	1	0	1	0	0	4	21	2	20	2	1	0	0	2		2	0	0	1	0	0	0	1	1	0	1	16	16	1	2	0	3	5	0
86	4	1	0	1	1	0	1	0	1	0	0	0	0	5	21	2	0	2	0	0	0	2	75	1	1	0	0	0	1	0	0	0	0	1	4	4	1	2	13	2	3	1
90	5	2	3	0	0	0	0	0	0	0	0	0	0	4	21	2	15	2	0	0	0	2		2	0	0	0	0	3	0	0	0		1		1	1	2	12	2	3	1
49	1	1	0	0	0	0	0	0	1	0	0	0	0	5	21	2	20	2	0	0	0	2		1	1	1	0	0	21	0	2	0	0	1	0	0	1	2	19	1	2	1
85	4	2	3	1	0	1	0	0	0	0	0	0	0	5	21	2	0	2	0	0	0	2		2	1	0	0	0	3	0	0	0		1	1	1	2	1	15	1	3	1
78	3	1	0	1	0	0	0	0	0	0	0	1	1	5	21	2	0	2	0	0	0	2	75	1	1	1	1	0	0	0	0	0	1	0								0
81	4	2	4	0	1	1	0	1	0	0	0	0	0	5	21	2	0	2	0	0	0	2		2	0	0	0	1	2	0	2	0	1	0								0
84	4	2	1	1	0	0	0	0	0	1	0	0	0	5	21	2	0	2	0	1	0	1	180	1	0	0	0	0	0	0	1	1	1	0								0
87	4	1	5	0	0	0	0	0	0	0	1	1	0	5	21	2	0	1	0	0	0	2		1	0	0	0	0	4	0	2	0	1	0								0
57	1	1	0	1	0	0	0	0	0	0	0	0	0	5	21	2	0	1	1	0	0	2	90	2	0	0	0	0	0	0	0	0	0	0								0
60	1	1	0	1	0	0	1	0	0	0	0	0	0	5	21	2	0	1	0	0	0	2	90	1	0	0	1	1	0	0	0	0	0	0								0
88	4	2	0	1	0	0	0	1	1	0	0	0	0	5	21	2	0	2	0	0	0	2		2	0	0	0	0	2	0	0	0		0								0
71	3	2	0	1	0	0	0	0	1	0	0	0	0	4	21	2	15	2	1	0	0	2	75	1	1	0	0	0	3	1	0	0	1	0								0
87	4	2	3	1	0	0	0	1	1	1	0	0	0	5	21	2	0	2	1	0	0	2		1	0	0	0	1	1	1	0	0	1	0								0
93	5	2	3	1	0	0	0	0	1	0	0	0	0	5	21	2	0	2	0	1	0	2		2	0	0	0	0	4	1	0	0	1	0								0
96	5	2	2	1	0	1	0	0	1	0	0	0	0	5	20	2	0	2	0	0	0	2	85	1	0	0	0	1	5	0	0	0	1	1	1	1	1	2	9	3	5	1
87	4	2	0	0	0	0	0	0	1	0	0	0	0	4	20	2	15	2	0	0	0	2		1	0	0	0	0	3	0	0	0		1	1	0	1	2	4	3	5	1
76	3	2	0	1	0	0	0	0	0	0	0	0	0	5	20	2	5	2	0	0	0	2	110	1	1	0	0	1	2	0	0	0	0	1	1	1	1	2	3	3	5	1
90	5	1	1	1	0	0	0	0	1	1	0	0	0	5	20	2	0	2	0	0	0	1	285	2	0	0	0	1	3	0	1	1	1	1	1	1	1	2	2	3	5	1
91	5	1	3	1	0	0	0	0	1	0	0	0	0	5	20	2	0	2	0	0	0	2	35	2	1	1	0	0	5	0	1	1	1	1	1	1	1	2	2	3	5	1
70	3	2	1	1	0	0	0	0	0	0	0	0	0	5	20	2	0	1	0	0	0	2	70	2	0	0	0	0	1	0	0	0	0	1	23	23	1	2	2	3	5	0
79	3	1	4	0	1	1	1	1	0	0	0	0	0	5	20	2	20	2	0	0	0	2	60	1	1	0	0	0	2	0	0	0	0	1	1	1	1	2	2	3	5	1
83	4	2	2	0	0	0	0	0	1	1	0	0	0	5	20	2	0	2	0	0	0	2	50	1	0	0	0	1	1	0	0	0	1	1	1	1	1	2	1	3	5	1
82	4	1	0	1	0	0	0	0	0	0	0	0	0	4	20	2	0	2	0	0	0	2	90	1	1	0	0	0	3	0	0	0	0	1	1	1	2	1	1	3	5	1
72	3	1	0	1	1	0	0	1	0	0	0	0	0	5	20	2	10	2	1	0	0	1		1	0	0	0	0	1	0	0	0	1	1	0	0	1	2	0	3	5	1
58	1	2	0	0	0	0	0	0	1	0	0	0	0	4	20	2	20	2	0	0	0	2	65	1	1	0	0	1	10	0	0	0		1	1	1	1	2	0	3	5	1
86	4	1	1	1	0	1	0	0	1	0	0	0	0	4	20	2	35	2	0	0	0	2		2	0	0	0	0	4	0	0	0	1	1	2	2	1	2	13	2	3	1
86	4	2	4	1	0	0	0	1	0	0	0	0	0	5	20	2	15	2	0	0	0	2		2	0	0	0	1	3	0	0	0	0	1	0	0	2	1	13	2	3	1
88	4	2	3	1	0	0	0	0	0	0	0	0	0	5	20	2	0	2	0	0	0	2	105	1	1	1	0	0	7	0	0	0	0	1	2	2	2	1	13	2	3	1
71	3	2	0	1	1	0	0	1	0	0	0	0	0	5	20	2	5	2	0	0	0	2	70	2	1	0	0	0	2	0	0	0	0	1	1	1	1	2	13	2	3	1
76	3	1	4	1	1	1	0	1	0	0	0	0	0	4	20	2	30	2	0	0	0	2		1	0	0	0	0	5	0	0	0		1	2	1	1	2	20	0	1	1
74	3	2	1	1	0	0	1	0	0	1	0	0	0	4	20	2	10	2	0	0	0	1		1	0	0	0	1	2	0	1	1	1	0								0
82	4	1	2	1	0	0	1	1	1	0	0	0	0	5	20	2	0	2	0	0	0	2	70	1	1	0	0	1	6	0	1	1	1	0								0
87	4	2	2	1	1	1	0	0	1	1	0	0	0	5	20	2	0	2	0	0	1	2		1	0	0	0	1	4	0	0	0	1	0								0
56	1	1	0	1	0	0	0	0	0	0	0	0	0	5	20	2	30	2	1	0	0	1		1	0	1	0	0	2	0	0	0		0								0
66	2	1	0	1	1	0	0	1	0	0	0	0	0	5	20	2	0	2	1	0	0	2	55	2	0	1	0	0	1	0	0	0		0								0
73	3	1	0	1	1	0	0	0	1	0	0	0	0	5	20	2	5	2	1	0	0	2	125	2	1	0	0	0	1	0	0	0		0								0
87	4	2	3	1	0	0	0	0	0	0	0	0	0	5	20	2	0	2	0	0	0	2		2	0	0	0	1	4	0	0	0		0								0
90	5	2	2	1	0	0	0	0	1	0	0	0	0	4	20	2	20	2	1	0	0	2		1	0	1	0	0	5	1	1	1	1	1	1	1	2	1	0	3	5	1
66	2	2	2	1	1	1	0	1	0	1	1	1	0	5	20	2	10	2	0	0	0	2	115	1	0	0	0	1	4	1	0	0	1	1	1	1	1	2	0	3	5	1
94	5	2	1	0	0	0	0	0	0	0	0	0	0	5	20	2	20	2	0	0	0	2	150	1	0	0	0	0	2	1	1	1	1	0								0
82	4	1	3	1	0	1	0	1	0	1	0	0	0	5	19	2	0	2	0	0	0	2	105	1	0	0	0	1	7	0	1	1	1	1	0	0	1	2	9	3	5	1
74	3	1	0	1	0	0	0	1	1	1	0	0	0	5	19	2	0	2	0	0	0	2	140	1	0	0	0	1	6	0	0	0	0	1	6	6	1	2	9	3	4	1
85	4	2	0	1	0	0	0	0	1	0	0	0	0	4	19	2	20	2	0	0	0	2		1	0	0	0	1	6	0	0	0	1	1	1	1	1	2	8	3	5	1
86	4	2	3	0	0	0	0	0	0	0	0	0	0	5	19	2	5	2	0	0	0	2	335	1	0	1	0	0	2	0	0	0	1	1	8	8	1	2	8	3	5	0
62	2	1	0	1	0	0	1	1	0	0	0	1	0	4	19	2	30	2	0	1	0	2	120	1	1	0	0	0	0	0	0	0	0	1	8	8	1	2	8	3	4	0
92	5	2	1	1	0	0	0	0	0	0	0	0	0	5	19	2	0	2	0	0	0	2	120	1	1	0	0	0	6	0	0	0	0	1	1	1	1	2	4	3	5	1
74	3	1	0	1	0	0	0	0	1	0	0	0	0	4	19	2	30	2	0	0	0	2	115	2	1	0	0	0	12	0	0	0		1	1	1	2	1	3	3	5	1
74	3	2	3	1	1	0	1	1	0	1	0	0	0	5	19	2	10	2	0	0	0	1	185	1	1	0	0	1	13	0	1	1		1	3	3	1	2	3	3	5	1
74	3	1	0	1	1	0	0	1	0	0	0	0	0	4	19	2	30	2	0	0	0	2		1	0	0	0	1	3	0	2	0		1	1	1	1	2	3	3	5	1
91	5	2	3	1	0	0	0	1	0	0	0	0	0	5	19	2	5	2	0	0	0	2	220	1	0	0	0	0	5	0	0	0	1	1	0	0	1	1	2	3	5	1
90	5	2	3	1	0	0	1	1	0	0	0	0	0	5	19	2	0	2	0	0	0	2		1	0	0	0	1	4	0	1	1	1	1		2	1	2	2	3	5	1
90	5	2	3	0	0	0	0	0	0	0	0	1	1	5	19	2	15	2	0	0	0	2	120	1	1	0	0	0	6	0	0	0	0	1	7	7	1	2	2	3	5	1
65	2	1	0	1	1	0	0	1	0	0	0	1	0	5	19	2	5	1	0	0	0	2	195	2	0	0	0	0	3	0	1	1		1	19	19	1	2	2	3	5	0
91	5	2	4	1	0	0	0	1	1	0	0	0	0	5	19	2	10	2	0	0	0	2		1	0	0	0	1	4	0	0	0	1	1	0	0	1	2	1	3	5	1
94	5	2	0	1	0	0	0	0	0	0	0	0	0	4	19	2	0	2	0	0	0	2	65	1	1	0	0	1	5	0	0	0		1	3	3	1	2	1	3	5	1
68	2	2	0	1	1	0	1	0	0	1	1	0	0	5	19	2	10	2	1	0	0	2		1	0	0	0	0	11	0	0	0	1	1		6	1	2	0	3	5	1
70	3	1	0	1	0	0	0	0	0	0	0	0	0	5	19	2	20	2	1	0	0	2	100	2	0	0	0	1	11	0	1	1	1	1	12	12	1	2	0	3	5	0
82	4	2	3	1	0	0	0	1	0	0	0	0	0	5	19	2	10	2	0	0	0	1		1	0	1	0	0	0	0	0	0	1	1	2	1	1	2	0	3	5	1
89	4	1	2	1	0	0	1	1	1	1	1	0	0	4	19	2	20	2	0	0	0	2	155	1	0	0	0	0	2	0	0	0	1	1	0	0	1	2	0	3	5	1
90	5	2	4	1	0	0	0	0	0	1	0	0	0	5	19	2	0	2	0	0	0	2	130	2	1	0	0	0	1	0	0	0	1	1	1	1	1	2	0	3	5	1
95	5	1	3	1	1	0	0	1	0	0	0	0	0	5	19	2	10	2	0	0	0	2		1	0	0	0	0	2	0	0	0	1	1	1	1	1	2	0	3	5	1
80	4	1	2	1	0	0	0	1	1	0	0	0	0	5	19	2	0	2	0	1	0	2		2	0	0	0	0	7	0	1	1	1	1		0	2	1	0	3	5	1
59	1	1	0	0	0	0	0	0	0	0	0	1	0	5	19	2	0	1	0	1	0	2	80	1	0	0	1	0	1	0	0	0	0	1	18	18	1	2	0	3	5	0
84	4	1	4	1	0	0	0	1	1	0	0	0	0	5	19	2	0	2	0	0	0	2		1	0	0	0	1	6	0	0	0		1	2	2	2	2	0	3	5	1
87	4	2	4	1	0	0	0	1	1	0	0	0	0	5	19	2	0	2	0	0	0	2	30	1	1	0	0	1	6	0	0	0		1	1	1	1	2	0	3	5	1
55	1	1	1	1	1	1	0	0	0	0	0	1	0	4	19	2	10	2	1	0	0	1		1	0	0	0	1	12	0	0	0	1	1	3	0	1	2	14	2	3	1
91	5	1	2	1	0	0	0	1	1	1	0	0	0	4	19	2	10	2	0	0	0	2	75	1	0	1	0	1	1	0	0	0	1	1	0	0	1	2	14	2	3	1
76	3	2	0	1	1	0	0	1	1	0	0	0	0	4	19	2	10	2	0	0	0	2	140	1	1	0	0	1	7	0	0	0		1	10	10	2	1	10	2	3	0
82	4	1	1	1	0	1	0	1	0	0	0	0	0	5	19	2	0	2	0	0	0	2	235	2	1	0	0	0	2	0	0	0	0	1	3	2	1	2	18	1	2	1
64	2	1	0	1	0	1	1	1	1	1	0	0	0	5	19	2	0	2	0	0	0	2	55	1	1	0	0	0	5	0	0	0	0	1	1	1	2	1	20	0	1	1
62	2	1	0	1	0	0	0	1	0	0	0	1	0	5	19	2	0	2	0	0	0	2	95	2	1	0	0	1	6	0	0	0	0	0								0
70	3	2	0	0	0	0	0	1	1	0	0	0	0	5	19	2	0	2	1	0	0	2	85	1	1	0	0	1	3	0	0	0	0	0								0
79	3	2	0	1	1	1	0	1	0	0	0	0	0	5	19	2	0	1	0	0	0	1	75	1	0	0	0	0	7	0	0	0	0	0								0
72	3	1	0	1	0	0	0	1	0	0	0	0	0	5	19	2	10	1	1	0	0	2	90	1	0	1	1	0	0	0	0	0		0								0
71	3	1	0	1	0	1	1	0	0	0	0	1	0	5	19	2	0	1	1	0	0	2	120	2	0	0	0	0	2	1	0	0	1	1	0	0	2	1	3	3	5	1
84	4	2	3	1	0	0	0	1	0	0	0	0	0	5	19	2	0	2	1	0	0	2		1	0	1	1	1	10	1	0	0	1	0								0
83	4	2	1	1	0	0	0	1	1	0	0	0	0	4	19	2	20	1	1	0	0	2		1	0	0	0	0	3	1	0	0	1	0								0
70	3	2	0	1	0	0	0	0	0	0	0	0	0	5	18	2	10	2	0	0	0	2	75	2	1	0	0	0	7	0	0	0	0	1	1	1	1	2	9	3	4	1
79	3	1	0	1	1	0	0	0	0	0	0	0	0	4	18	2	30	2	0	0	0	2		1	0	0	0	0	2	0	0	0	0	1	0	0	1	2	9	3	4	1
75	3	1	1	1	1	1	0	1	0	0	0	0	0	5	18	2	0	2	0	0	0	2		1	0	0	0	0	5	0	0	0	1	1	1	1	1	2	8	3	5	1
92	5	2	1	1	0	0	0	0	0	1	0	0	0	5	18	2	0	2	0	0	0	2	80	2	1	0	0	1	3	0	0	0	1	1	2	2	1	2	7	3	5	1
86	4	2	2	1	0	1	0	0	1	0	0	0	0	5	18	2	5	1	0	0	0	2		1	0	0	0	0	5	0	0	0	0	1	1	1	1	2	7	3	5	1
81	4	1	4	1	0	1	1	1	1	0	0	0	0	5	18	2	10	2	0	0	0	2	135	1	1	0	0	0	10	0	0	0	1	1	2	2	1	2	4	3	5	1
86	4	2	3	1	1	0	0	0	0	0	0	0	0	5	18	2	0	2	0	0	0	2	85	1	1	0	0	1	4	0	0	0	1	1	1	1	1	2	4	3	5	1
72	3	2	0	1	0	0	0	1	0	1	0	0	0	4	18	2	0	2	0	0	0	2		1	1	0	0	0	7	0	0	0	0	1	1	1	1	2	4	3	5	1
87	4	2	0	0	0	0	0	0	0	0	0	0	0	4	18	2	30	2	0	0	0	2	540	1	0	0	0	0	2	0	0	0	1	1	1	0	1	2	3	3	5	1
62	2	2	0	0	0	0	0	0	0	1	0	1	1	4	18	2	20	2	0	0	0	1		2	0	0	0	1	6	0	0	0		1	1	1	1	2	3	3	5	1
77	3	2	0	1	0	0	0	0	0	0	0	0	0	5	18	2	0	1	1	0	0	2	120	1	0	0	0	1	7	0	1	1	1	1	21	21	1	2	2	3	5	0
88	4	1	4	0	0	1	0	0	1	1	0	0	0	5	18	2	15	2	0	1	0	2		1	0	0	0	0	7	0	0	0	1	1	3	3	1	2	2	3	5	1
91	5	2	3	1	0	0	1	1	0	1	0	0	0	5	18	2	0	2	0	0	0	2	81	2	0	0	0	0	1	0	0	0	0	1	1	1	1	2	2	3	5	1
72	3	1	0	1	0	0	1	1	0	1	0	0	0	4	18	2	0	2	0	0	0	2	55	1	1	0	0	0	3	0	0	0		1	0	0	1	2	1	3	5	1
60	1	1	1	1	1	1	0	1	0	0	0	1	1	5	18	2	0	2	0	0	0	2		2	0	1	0	0	7	0	0	0		1		0	2	1	0	3	5	1
84	4	2	0	1	0	0	0	1	1	0	0	0	0	4	18	2	30	2	0	0	0	1	210	1	1	0	0	0	3	0	0	0		1	1	1	1	2	0	3	5	1
86	4	1	0	1	0	1	0	0	1	0	0	0	1	4	18	2	10	1	0	0	0	1		2	0	1	0	0	16	0	1	1		1	1	1	1	2	0	3	5	1
50	1	1	0	0	0	0	0	0	0	0	0	0	0	4	18	2	0	2	0	0	0	2		2	0	0	0	0	5	0	0	0	0	1	1	1	2	1	14	2	3	1
60	1	1	0	1	0	0	0	1	1	0	0	1	1	5	18	2	100	2	0	0	1	2		1	0	0	0	1	15	0	2	0	0	1		1	1	2	14	2	3	1
83	4	1	0	1	0	0	0	0	0	1	0	1	0	5	18	2	100	2	0	0	0	2	150	1	1	0	0	0	5	0	0	0	0	1	1	1	1	2	14	2	3	1
86	4	1	0	1	1	0	0	1	0	0	0	0	0	5	18	2	0	2	0	0	0	2	155	1	1	0	0	1	5	0	0	0	0	1	4	4	1	2	14	2	3	1
86	4	2	0	1	0	0	0	0	1	0	0	0	0	4	18	2	50	2	0	0	0	2	90	1	0	0	0	0	2	0	0	0		1	0	0	1	1	14	2	3	1
82	4	2	2	1	1	0	1	1	1	0	0	0	0	4	18	2	20	2	0	0	0	2	65	1	1	1	0	0	7	0	0	0	0	1	1	1	2	1	13	2	3	1
87	4	1	0	1	0	1	0	0	0	0	0	0	0	5	18	2	0	2	0	0	0	2	93	1	1	1	1	1	13	0	0	0	0	1	3	3	1	2	13	2	3	1
57	1	2	4	1	1	0	0	1	0	0	0	0	0	4	18	2	0	2	0	0	0	2	85	1	0	0	0	0	2	0	0	0	1	1	0	0	1	1	12	2	3	1
85	4	1	0	1	0	0	0	0	1	1	0	0	0	4	18	2	30	2	0	0	0	1	75	2	1	0	0	0	4	0	0	0	0	1	4	4	1	2	19	1	2	1
56	1	1	0	1	0	0	0	0	0	0	0	0	0	3	18	2	50	2	0	0	0	1		1	0	0	0	0	3	0	0	0		1		0	1	2	20	0	1	1
59	1	2	0	0	0	0	0	0	1	0	0	0	0	5	18	2	0	2	0	0	0	2	70	1	1	0	0	0	7	0	0	0		1	1	1	1	2	20	0	1	1
66	2	2	0	1	0	0	0	0	1	0	0	0	0	5	18	2	0	2	0	1	0	2	90	2	0	1	1	0	0	0	1	1	1	0								0
85	4	2	1	1	0	0	0	0	0	0	0	0	0	5	18	2	0	2	0	1	0	2		2	0	0	0	0	5	0	0	0	1	0								0
68	2	1	0	0	0	0	0	0	0	0	0	0	0	5	18	2	0	2	0	0	0	2	120	2	0	0	0	0	5	0	2	0	0	0								0
78	3	2	2	1	0	0	0	0	0	0	0	0	0	5	18	2	0	2	1	0	0	2		2	0	1	0	0	10	0	0	0	0	0								0
87	4	2	1	1	0	0	0	0	0	0	0	0	0	5	18	2	0	2	0	0	0	2	0	2	1	0	0	0	1	0	1	1	0	0								0
74	3	1	0	1	1	0	0	1	0	0	0	0	0	4	18	2	15	2	0	0	1	2		2	0	0	0	1	5	0	0	0		0								0
54	1	1	0	1	0	0	1	1	0	0	0	1	1	4	18	2	25	2	1	1	0	2		1	0	0	0	1	2	1	0	0	1	1		0	1	2	2	3	5	1
66	2	2	0	1	1	0	0	0	0	0	0	0	0	4	18	2	30	1	1	0	0	2	-1340	1	0	0	0	1	1	1	0	0	1	0								0
82	4	1	5	1	0	0	0	0	0	0	0	0	0	5	17	2	0	2	0	0	0	2		1	0	0	0	0	14	0	0	0	1	1	0	0	1	2	9	3	4	1
69	2	1	0	1	0	0	0	0	0	0	0	0	0	4	17	2	30	2	0	0	0	2		1	0	1	0	0	5	0	0	0	0	1	0	0	1	2	9	3	5	1
82	4	2	0	1	0	0	0	0	1	1	0	0	0	4	17	2	20	2	0	0	0	2	210	2	1	0	0	0	7	0	0	0	0	1	2	1	1	2	9	3	4	1
91	5	2	3	1	0	0	0	0	0	0	0	0	0	5	17	2	0	2	0	0	0	2		1	0	0	0	0	1	0	0	0	1	1	0	0	1	2	7	3	5	1
86	4	1	3	1	0	1	0	1	1	1	0	0	0	5	17	2	0	2	0	0	0	2		1	0	0	0	1	6	0	0	0	1	1	1	1	1	2	4	3	5	1
73	3	2	0	1	1	0	0	1	0	0	0	0	0	4	17	2	20	1	0	0	0	2	80	1	0	0	0	0	8	0	0	0	0	1	2	2	1	2	4	3	5	1
88	4	1	3	1	0	0	0	0	0	0	0	0	0	5	17	2	0	2	0	0	0	2		1	0	0	0	0	2	0	0	0	1	1	1	0	1	2	3	3	5	1
77	3	2	2	1	0	0	0	1	1	1	0	0	0	5	17	2	10	2	0	0	0	2		1	0	1	0	0	2	0	0	0		1		1	1	2	2	3	5	1
86	4	2	0	1	0	0	0	0	0	0	0	0	0	5	17	2	30	1	0	0	0	1	180	1	0	0	0	1	8	0	0	0	0	1	8	8	1	2	1	3	5	0
96	5	2	1	1	0	0	0	0	1	0	0	0	0	5	17	2	15	2	0	0	0	2		1	0	1	0	0	4	0	0	0	1	1	1	1	1	1	0	3	5	1
70	3	2	0	1	1	0	0	0	1	0	0	0	0	5	17	2	20	2	1	0	0	2	105	2	1	0	1	1	2	0	0	0	1	1	1	1	1	2	0	3	5	1
74	3	2	0	1	1	1	0	1	1	0	0	0	0	5	17	2	0	2	0	0	0	2		2	0	0	0	1	1	0	0	0	1	1		1	1	2	0	3	5	1
81	4	2	1	1	0	0	0	1	1	0	0	0	0	4	17	2	10	2	1	0	0	1		1	0	0	0	1	1	0	0	0	1	1	0	0	1	2	0	3	5	1
86	4	2	0	1	0	0	0	0	1	0	0	0	0	5	17	2	0	2	0	0	0	2	110	2	1	0	0	0	3	0	0	0	0	1	2	2	1	2	0	3	5	1
93	5	2	0	1	0	0	0	0	0	0	0	0	0	5	17	2	10	1	0	0	0	2	75	1	0	0	0	0	3	0	0	0	0	1	1	1	1	2	0	3	5	1
61	2	2	0	1	1	0	0	1	0	0	0	0	0	5	17	2	0	2	1	0	0	2		1	0	0	0	0	3	0	0	0		1		1	1	2	0	3	5	1
91	5	2	3	1	1	1	0	0	1	1	1	0	0	4	17	2	0	2	0	0	0	2		2	0	0	0	0	2	0	0	0	1	1	0	0	2	1	14	2	5	1
77	3	1	4	1	0	0	0	0	1	0	0	0	0	5	17	2	15	1	0	0	0	2	60	1	0	0	0	1	7	0	1	1	0	1	1	1	1	2	14	2	3	1
70	3	2	0	1	0	0	0	1	0	0	0	0	0	4	17	2	0	2	0	0	0	2	120	1	1	1	0	1	16	0	0	0		1	1	1	1	2	14	2	3	1
76	3	2	0	1	0	0	0	0	1	0	0	0	0	4	17	2	15	2	0	0	0	2	75	1	1	0	0	0	4	0	0	0		1	1	1	1	2	14	2	3	1
74	3	1	0	0	0	0	0	1	0	0	0	0	1	5	17	2	0	2	1	0	0	2	65	1	1	0	0	0	2	0	0	0		1	0	0	1	1	20	0	1	1
57	1	1	0	1	0	0	0	0	1	0	0	0	0	5	17	2	15	2	1	0	0	1	190	1	0	1	1	1	1	0	0	0		0								0
84	4	1	0	1	0	0	0	1	1	0	0	0	0	4	17	2	20	1	1	0	0	2	45	1	0	0	0	0	1	1	0	0	1	1	0	0	1	2	7	3	5	1
78	3	2	3	1	0	0	0	1	1	0	0	0	0	4	17	2	10	2	1	0	0	1		2	0	0	0	0	1	1	0	0	1	1	1	1	2	1	0	3	5	1
82	4	1	0	0	1	1	1	1	0	0	0	0	0	4	17	2	0	2	1	0	0	2	70	2	1	1	1	0	0	1	0	0	1	0								0
69	2	1	0	0	0	0	0	0	0	0	0	0	0	4	16	2	50	2	0	0	0	1	210	1	1	0	0	0	3	0	0	0	0	1	0	0	1	2	9	3	4	1
76	3	1	3	1	1	1	0	1	0	0	0	0	0	5	16	2	0	2	0	0	0	1		1	0	0	0	0	12	0	0	0	0	1	5	1	1	2	9	3	4	1
90	5	2	1	1	1	0	0	1	1	0	0	0	0	4	16	2	30	2	0	0	0	2		1	0	0	0	1	6	0	1	1		1	0	0	1	2	9	3	5	1
73	3	1	2	1	0	0	0	0	0	0	0	1	0	4	16	2	20	2	0	0	0	2		1	0	0	0	0	1	0	0	0		1	1	1	1	2	8	3	4	1
75	3	1	0	0	0	0	0	0	1	0	0	0	0	4	16	2	30	2	0	0	0	2	980	1	0	0	0	0	12	0	1	1	1	1	1	0	1	2	4	3	5	1
64	2	1	0	1	0	0	0	1	0	0	1	1	0	5	16	2	0	2	0	0	0	1		1	0	0	0	0	8	0	0	0	0	1	2	1	1	2	4	3	5	1
70	3	1	0	0	0	0	0	0	1	0	0	0	0	5	16	2	0	2	1	0	0	2	133	1	1	0	0	0	23	0	0	0		1	1	1	2	1	3	3	5	1
82	4	2	3	1	0	0	0	1	0	0	1	0	0	5	16	2	0	1	0	0	0	2	290	1	0	0	0	1	8	0	0	0		1	1	1	1	2	3	3	5	1
85	4	1	0	1	0	0	0	0	0	0	0	0	0	4	16	2	10	2	0	0	0	2		1					10	0	0	0	1	1	5	5	1	2	2	3	5	1
86	4	2	1	1	0	0	0	0	0	0	0	0	0	5	16	2	25	2	0	0	0	2		1	0	0	0	0	1	0	0	0	1	1	0	0	1	2	2	3	5	1
67	2	1	0	1	0	0	0	0	0	1	0	0	0	4	16	2	30	1	0	0	0	2	115	1	0	0	0	1	3	0	0	0	0	1	1	1	2	1	0	3	5	1
58	1	1	0	0	1	0	0	0	0	0	0	1	1	4	16	2	0	2	0	0	0	1		1	0	0	0	0	3	0	2	0	0	1		8	1	2	0	3	5	0
77	3	2	0	1	1	0	0	1	0	0	0	0	0	4	16	2	20	1	0	0	0	2	60	1	0	1	0	0	15	0	0	0	0	1	1	1	1	2	0	3	5	1
89	4	2	4	1	0	0	0	1	0	0	0	0	0	5	16	2	30	2	0	0	0	1		2	0	0	0	0	7	0	0	0	0	1	1	1	1	2	0	3	5	1
92	5	2	4	1	0	0	0	0	0	0	0	0	0	5	16	2	0	2	0	0	0	2		1	0	0	0	1	7	0	0	0	1	1	27	27	1	2	14	2	3	0
83	4	1	0	1	1	0	0	1	0	0	0	0	0	4	16	2	35	2	0	0	0	2	90	2	1	1	0	0	10	0	0	0	0	1	1	1	1	1	11	2	3	1
75	3	1	0	1	0	0	0	0	0	1	0	0	0	5	16	2	0	2	0	0	0	1	90	1	1	0	0	1	13	0	0	0	0	1	3	3	2	1	10	2	3	1
90	5	2	0	1	0	0	0	0	1	0	0	0	0	4	16	2	20	2	0	0	0	2	85	1	0	0	0	0	3	0	0	0	0	1	1	1	1	2	10	2	3	1
62	2	1	0	1	1	0	0	0	0	0	0	1	0	4	16	2	30	2	1	0	0	1	95	1	1	0	0	1	0	0	0	0	0	1	9	9	2	1	15	1	2	0
82	4	2	1	1	0	0	0	0	1	0	0	0	0	5	16	2	0	2	0	0	0	2		2	0	1	0	0	2	0	0	0	0	1	0	0	2	1	20	0	1	1
61	2	1	0	1	0	0	0	0	0	0	0	1	0	4	16	2	20	2	0	0	0	2	90	1	1	1	0	0	2	0	0	0	0	1	0	0	1	2	20	0	1	1
54	1	1	0	1	0	0	1	1	0	0	0	0	0	5	16	2	0	2	1	0	0	2	155	1	1	1	1	1	2	0	0	0	0	0								0
66	2	2	0	1	0	0	0	0	0	0	0	0	0	5	16	2	0	1	1	0	0	2	135	2	0	0	0	0	1	0	0	0		0								0
78	3	1	5	1	0	1	0	1	0	0	0	0	0	5	16	2	0	2	0	0	0	2	91	1	0	0	0	0	1	0	0	0		0								0
65	2	2	0	1	0	0	0	0	0	0	0	0	0	5	16	2	20	1	0	1	1	2	60	1	0	0	0	1	12	1	0	0	1	0								0
93	5	2	3	1	0	0	0	0	0	0	0	0	0	4	15	1	60	2	0	0	0	1	270	2	0	0	0	1	2	0	0	0		1	0	0	2	1	8	3	5	1
82	4	1	0	1	0	0	0	1	0	1	0	0	0	5	15	1	15	1	0	0	0	2		2	0	0	0	0	0	0	0	0		1	2	2	1	2	7	3	5	1
45	1	1	0	0	0	0	0	0	0	0	0	0	0	5	15	1	0	2	0	0	0	2	88	1	1	0	0	0	2	0	0	0		1	1	1	1	2	4	3	5	1
78	3	1	0	1	0	0	0	0	0	0	0	0	0	5	15	1	0	1	0	0	0	2	75	1	0	0	0	1	5	0	1	1		1	0	0	1	2	3	3	5	1
89	4	2	1	0	1	1	0	1	1	0	0	0	0	5	15	1	0	2	0	0	1	1	220	2	1	0	0	0	2	0	0	0	1	1	2	2	1	2	2	3	5	1
81	4	1	4	0	1	1	0	0	1	0	0	0	0	4	15	1	0	2	0	0	0	2		1	0	0	0	0	6	0	0	0	1	1	1	0	1	2	1	3	5	1
91	5	1	3	1	0	0	0	0	1	0	0	0	0	5	15	1	0	2	0	0	0	1		2	0	0	0	0	5	0	2	0	1	1	2	1	2	1	0	3	5	1
78	3	2	4	1	0	1	0	0	1	0	0	0	0	5	15	1	0	2	0	0	0	2		2	0	0	0	0	10	0	0	0	0	1		0	2	1	0	3	5	1
88	4	2	0	1	0	0	0	0	0	0	0	0	0	4	15	1	15	2	0	0	0	2	266	1	0	0	0	0	4	0	0	0	0	1	1	1	2	1	14	2	3	1
71	3	2	0	1	0	0	0	0	0	0	0	0	0	5	15	1	20	2	0	0	0	2		1	0	1	0	0	2	0	0	0	0	1	1	1	1	2	14	2	3	1
87	4	1	3	0	0	0	0	0	0	0	0	0	0	5	15	1	0	2	0	0	0	2		1	0	0	0	0	9	0	0	0	1	1	0	0	1	2	13	2	3	1
86	4	2	0	1	0	0	0	1	0	0	0	0	0	4	15	1	20	2	0	0	0	2	120	1	1	0	0	0	1	0	0	0	1	1	1	1	1	2	10	2	3	1
46	1	2	0	0	0	0	0	0	0	0	0	1	0	4	15	1	0	2	0	0	0	2	145	1	1	0	0	0	7	0	0	0	0	1	1	1	1	2	10	2	3	1
71	3	2	0	1	0	0	0	0	0	0	0	1	0	4	15	1	20	2	0	0	0	2	130	2	1	0	0	1	4	0	0	0	0	1	0	0	2	1	19	1	2	1
68	2	1	0	1	0	0	0	0	1	0	0	0	1	5	15	1	15	2	0	0	0	2	70	1	1	0	0	0	4	0	0	0	0	1	1	1	1	2	19	1	2	1
83	4	1	0	1	1	0	0	1	0	0	0	0	0	4	15	1	70	1	0	0	0	2	60	1	0	0	0	0	8	0	0	0	0	1	0	0	1	2	19	1	2	1
73	3	1	0	1	0	0	1	1	0	1	0	1	0	5	15	1	10	2	0	0	0	2	120	1	1	0	0	0	2	0	1	1		1	0	0	1	2	19	1	2	1
57	1	2	0	0	0	0	0	1	0	0	0	0	0	4	15	1	50	2	0	0	0	2	60	2	1	0	0	0	5	0	0	0		1	2	2	1	2	18	1	2	1
63	2	1	0	1	0	0	0	1	1	0	0	0	0	4	15	1	25	2	0	0	0	2	120	2	1	0	0	0	9	0	0	0		1	1	1	2	1	17	1	2	1
78	3	1	0	1	1	0	0	0	0	0	0	0	0	5	15	1	0	2	0	0	0	2	100	1	1	0	0	1	6	0	0	0	0	1	1	1	2	1	15	1	3	1
30	1	1	0	0	0	0	0	1	0	0	0	1	0	4	15	1	0	2	0	0	0	2	75	1	1	0	0	0	3	0	0	0	0	1	0	0	1	2	20	0	1	1
61	2	1	0	1	1	1	0	0	0	0	0	0	0	4	15	1	20	1	1	0	0	2	150	1	0	1	1	1	1	0	0	0	1	0								0
91	5	2	0	1	0	0	0	0	0	0	0	0	0	5	15	1	0	1	0	0	0	2		2	0	0	0	1	5	0	0	0	1	0								0
52	1	1	0	1	0	0	0	0	0	0	0	0	0	5	15	1	0	1	0	0	0	2	330	2	0	1	1	0	0	0	0	0	0	0								0
61	2	2	0	0	0	0	0	0	1	1	0	0	0	4	15	1	20	1	0	0	0	2		1	0	0	0	0	0	0	0	0	0	0								0
83	4	2	0	0	0	0	0	0	0	0	0	0	0	4	15	1	30	2	0	1	0	2	120	2	1	0	1	0	3	1	0	0	1	1	1	1	1	2	14	2	3	1
74	3	2	0	1	0	0	0	0	0	0	0	0	0	4	15	1	60	2	1	0	0	2	75	1	1	0	0	0	0	1	0	0	1	0								0
86	4	1	2	1	0	0	0	1	0	0	0	0	0	5	15	1	10	2	1	0	0	2	90	1	1	0	0	0	3	1	0	0	1	0								0
74	3	2	4	1	1	0	0	1	0	0	0	0	0	5	14	1	0	2	0	0	0	2	390	1	0	0	0	0	3	0	0	0	0	1	0	0	1	2	9	3	4	1
81	4	1	0	1	1	0	1	1	1	1	0	0	0	5	14	1	5	2	0	0	0	2	125	1	0	0	0	0	2	0	0	0	0	1	1	1	1	2	9	3	4	1
89	4	2	0	1	0	0	0	0	1	0	0	0	0	4	14	1	60	2	0	0	0	2	70	2	1	1	0	0	9	0	0	0		1	2	2	1	2	9	3	4	1
76	3	2	4	1	0	0	0	0	1	0	0	0	0	5	14	1	15	2	0	0	0	2	110	2	1	1	0	0	5	0	0	0		1	1	1	1	2	8	3	5	1
87	4	1	0	1	1	0	0	1	0	0	0	1	0	5	14	1	10	2	0	0	0	2	265	1	0	0	0	0	3	0	0	0		1	1	1	1	2	6	3	5	1
61	2	2	3	1	0	0	0	1	0	0	0	0	0	4	14	1	50	2	0	0	0	2	300	1	0	0	0	0	1	0	0	0		1	0	0	1	2	3	3	5	1
87	4	1	0	1	0	1	0	1	1	1	0	0	0	5	14	1	10	2	0	0	0	2	90	2	1	0	0	0	2	0	1	1	1	1	1	1	1	2	2	3	5	1
43	1	1	0	1	0	0	0	0	1	0	0	0	0	5	14	1	0	2	0	0	0	2		1	0	0	0	0	6	0	0	0	0	1	0	0	1	1	0	3	5	1
83	4	2	5	1	1	1	1	1	0	0	0	0	0	5	14	1	10	2	0	0	0	2	100	1	1	0	0	1	5	0	0	0	0	1	1	1	1	2	0	3	5	1
96	5	2	1	1	0	0	0	0	0	0	0	0	0	4	14	1	30	2	0	0	0	2		1	0	0	0	1	6	0	0	0	0	1		1	1	2	0	3	5	1
85	4	2	0	1	0	0	0	0	0	0	0	0	0	5	14	1	0	2	0	0	0	1		2	0	1	0	1	4	0	0	0		1	1	1	2	1	0	3	5	1
17	1	2	0	0	0	0	0	0	0	0	0	0	0	5	14	1	20	2	0	0	0	2	180	1	0	0	0	0	4	0	0	0	0	1	1	1	1	2	14	2	3	1
74	3	2	0	0	0	0	0	0	0	0	0	0	0	4	14	1	60	2	0	0	0	1	1380	1	0	0	0	0	4	0	0	0		1	1	0	1	1	14	2	3	1
65	2	1	0	1	0	0	0	0	0	0	0	1	1	3	14	1	80	2	0	0	0	2		1	1	1	0	0	0	0	0	0	0	1	2	2	2	1	13	2	3	1
62	2	2	1	1	0	1	0	1	1	0	0	0	0	4	14	1	50	2	1	0	0	2	195	1	1	0	0	0	2	0	0	0	0	1	1	1	1	2	13	2	4	1
80	4	2	0	1	0	0	0	0	0	0	0	0	0	4	14	1	30	2	0	0	1	2	165	1	1	0	0	0	1	0	0	0	0	1	0	0	1	2	13	2	3	1
89	4	2	0	1	0	0	0	1	1	0	0	0	0	4	14	1	45	2	0	0	0	2		1	0	0	0	0	3	0	0	0		1	0	0	1	2	13	2	5	1
79	3	2	0	1	0	0	0	0	0	0	0	0	0	5	14	1	20	2	1	0	0	2	1740	1	0	0	0	1	11	0	0	0		1	1	0	1	2	12	2	5	1
63	2	2	1	0	1	0	0	0	0	0	0	0	0	5	14	1	0	2	0	0	0	2		1	0	0	0	0	8	0	0	0	1	1	0	0	1	2	10	2	4	1
89	4	2	4	1	0	0	0	0	0	0	0	0	0	5	14	1	30	2	0	0	0	2	120	1	1	0	0	0	3	0	0	0	0	1	1	1	1	2	10	2	3	1
68	2	2	1	1	0	1	0	1	1	0	0	0	0	5	14	1	0	2	0	0	0	2	55	2	1	0	0	0	6	0	0	0		1	1	1	2	1	19	1	2	1
85	4	2	2	1	0	1	0	0	1	1	0	0	0	5	14	1	10	2	0	0	0	2	130	1	1	0	0	1	8	0	0	0		1	1	1	1	1	20	0	1	1
91	5	1	4	1	0	0	1	1	0	1	0	0	0	5	14	1	0	1	0	0	0	2		1	0	0	0	0	0	0	0	0	0	0								0
71	3	1	0	1	1	0	0	1	0	0	0	0	1	5	14	1	0	1	0	0	0	2	93	2	0	0	0	0	0	0	0	0		0								0
80	4	2	2	0	0	0	0	0	1	0	0	0	0	4	14	1	20	2	1	0	0	1		1	0	0	0	0	9	1	0	0	1	1	0	0	1	2	8	3	5	1
78	3	1	0	1	0	0	0	1	0	1	0	0	0	5	13	1	10	2	0	0	0	2		2	0	0	0	0	6	0	0	0	0	1	1	1	2	1	9	3	5	1
54	1	2	1	0	0	0	0	0	0	0	0	0	0	4	13	1	20	2	0	0	0	1	220	1	1	0	0	0	2	0	0	0		1	0	0	1	2	9	3	5	1
82	4	2	0	1	1	0	1	1	0	1	0	0	0	4	13	1	20	1	0	0	0	2	100	2	0	0	0	0	9	0	1	1		1	16	16	1	2	9	3	5	0
83	4	2	3	1	0	0	0	1	0	0	0	0	0	5	13	1	0	2	0	0	0	2	90	2	1	0	0	0	1	0	0	0	0	1	1	1	1	2	8	3	5	1
95	5	2	1	1	0	0	0	0	0	0	0	0	0	4	13	1	15	2	1	0	0	2	360	2	0	0	0	0	8	0	0	0	1	1	0	0	2	1	5	3	5	1
70	3	1	0	0	0	0	0	0	0	0	0	1	0	4	13	1	30	2	0	0	0	2	370	1	0	0	0	0	2	0	0	0	0	1	2	2	1	2	4	3	5	1
81	4	2	5	1	1	0	0	1	1	0	1	0	0	5	13	1	0	2	0	0	0	2		1	0	0	0	0	1	0	0	0		1	0	0	1	2	4	3	5	1
93	5	2	0	1	0	0	0	1	1	0	0	0	0	5	13	1	5	2	0	0	0	2	80	1	1	0	0	1	3	0	2	0	1	1	1	1	1	2	3	3	5	1
73	3	2	2	0	0	0	0	1	1	1	0	0	0	4	13	1	0	2	0	1	0	2		1	0	0	0	1	6	0	0	0		1	0	0	1	1	3	3	5	1
70	3	2	0	0	0	0	0	0	1	0	0	0	0	4	13	1	0	2	0	0	0	2	105	1	1	0	0	0	2	0	0	0		1	1	1	1	2	3	3	5	1
87	4	2	4	0	0	0	0	0	0	0	0	0	0	5	13	1	20	2	0	0	0	2		2	0	0	0	1	3	0	0	0	1	1	11	11	1	2	0	3	5	0
93	5	2	2	0	0	0	0	0	0	1	0	0	0	5	13	1	5	1	0	0	0	2		2	0	0	0	1	5	0	0	0		1	2	2	1	2	0	3	5	1
81	4	2	3	1	0	0	0	0	0	0	0	0	0	5	13	1	25	2	0	0	0	2		1	0	0	0	0	7	0	0	0	0	1	1	1	1	1	14	2	3	1
48	1	1	0	0	0	0	0	0	0	0	0	0	0	3	13	1	50	2	1	0	0	1	290	1	1	0	0	1	2	0	0	0		1	1	1	1	2	14	2	3	1
82	4	2	2	1	0	0	0	0	1	0	0	0	0	5	13	1	0	2	1	0	0	1		1	0	0	0	0	9	0	0	0		1		0	1	2	14	2	3	1
83	4	2	0	1	0	0	1	0	0	0	0	0	0	4	13	1	15	2	0	0	0	2		1	0	0	0	0	3	0	0	0	0	1		1	1	2	13	2	3	1
90	5	1	0	1	0	0	0	0	0	0	0	0	0	5	13	1	0	2	0	0	0	2		2	0	0	0	0	1	0	0	0	0	1	1	1	1	2	13	2	3	1
83	4	2	0	1	0	0	0	0	1	1	0	0	0	5	13	1	15	2	1	0	0	2	75	1	0	0	0	0	4	0	0	0	0	1	0	0	1	2	18	1	2	1
54	1	2	0	0	0	0	0	0	0	0	0	0	0	4	13	1	35	2	0	0	0	2	63	1	1	1	1	0	3	0	0	0	0	1	1	1	2	1	20	0	1	1
66	2	1	0	1	0	0	0	0	1	0	1	0	0	4	13	1	70	2	0	0	0	2	120	2	0	0	0	0	1	0	0	0	0	1	1	1	2	1	20	0	1	1
74	3	1	0	1	0	1	0	1	1	0	0	0	0	4	13	1	5	2	0	0	0	2	195	1	0	0	0	0	3	0	0	0	0	1	1	1	1	2	20	0	1	1
81	4	2	3	1	0	0	0	1	1	0	0	0	0	5	13	1	20	2	0	0	0	2	60	1	1	0	0	0	2	0	0	0	0	1	1	1	1	2	20	0	1	1
86	4	1	4	1	0	0	0	1	1	0	0	0	0	4	13	1	20	2	0	0	0	2	90	1	0	0	0	0	1	0	0	0	0	1	0	0	1	2	20	0	1	1
64	2	2	0	0	0	0	0	0	0	0	0	1	0	4	13	1	35	2	0	0	0	2		2	0	1	0	1	2	0	0	0	1	0								0
83	4	2	3	1	0	1	0	1	0	0	0	0	0	5	13	1	10	2	0	0	0	2		2	0	0	0	1	4	0	0	0	1	0	1	1	1					0
54	1	1	0	0	0	0	0	0	0	0	0	0	0	5	13	1	10	1	1	0	0	2	285	2	0	0	1	0	0	0	0	0	0	0								0
58	1	1	0	1	1	0	0	1	1	0	1	1	0	5	13	1	0	2	0	0	0	2	90	1	1	0	0	0	2	0	0	0	0	0								0
85	4	1	0	1	0	0	1	0	0	0	0	0	0	4	13	1	25	1	0	0	0	2	130	2	0	0	0	1	11	1	1	1	1	1	1	1	1	2	2	3	5	1
78	3	2	0	0	0	0	0	0	0	0	0	1	0	4	13	1	70	2	0	0	1	2	180	2	1	1	0	0	0	1	0	0	1	0								0
72	3	2	0											5	12	1	15					2		1						0	0	0		1		1	1	2	11	2	3	1
36	1	1	1	1	0	0	0	1	0	1	0	1	0	4	12	1	0	2	0	0	0	2	120	1	0	0	0	0	1	0	0	0	0	1	1	1	1	2	9	3	4	1
83	4	2	0	1	0	0	0	1	1	0	0	0	0	4	12	1	35	2	1	0	0	2	95	1	1	0	0	1	6	0	0	0	0	1	0	0	1	2	9	3	4	1
89	4	2	3	1	0	0	0	1	1	0	0	0	0	4	12	1	20	1	1	0	0	2	120	1	0	0	0	1	6	0	2	0	1	1	0	0	1	2	8	3	5	1
87	4	2	3	1	0	0	0	0	1	0	0	0	0	5	12	1	0	2	0	0	0	1		1	0	0	0	0	4	0	1	1	0	1	0	0	1	2	8	3	5	1
82	4	2	1	1	0	0	0	1	0	0	0	0	0	5	12	1	10	2	0	0	0	2	136	1	1	0	0	0	1	0	0	0	1	1	1	1	1	2	4	3	5	1
58	1	1	0	1	1	1	1	1	0	0	0	1	0	5	12	1	0	2	0	1	0	2		2	0	0	0	0	9	0	0	0		1	2	1	1	2	3	3	5	1
81	4	2	4	1	0	0	0	0	0	0	0	0	0	5	12	1	0	2	0	0	0	2		2	0	0	0	0	4	0	0	0		1	2	2	1	2	3	3	5	1
86	4	2	0	1	0	0	0	0	0	1	0	0	0	5	12	1	0	2	0	0	0	2		2	1	0	0	1	3	0	0	0		1	11	11	1	2	3	3	5	0
80	4	1	3	0	0	0	0	1	0	0	0	0	0	4	12	1	20	1	0	0	0	2	120	2	0	0	0	1	10	0	0	0	0	1	1	1	2	1	2	3	5	1
92	5	2	3	1	0	0	0	1	0	0	0	0	0	5	12	1	0	2	0	0	0	2		1	0	0	0	0	6	0	0	0	0	1	1	1	1	2	2	3	5	1
74	3	2	4	0	0	0	0	0	1	0	0	0	0	5	12	1	0	2	0	0	0	1		1	0	0	0	0	9	0	0	0		1		1	2	1	1	3	5	1
67	2	1	1	1	1	1	1	1	0	1	0	0	0	5	12	1	15	2	0	1	0	2		1	0	0	0	1	7	0	0	0		1	1	1	1	2	1	3	5	1
82	4	2	1	1	0	0	0	0	1	0	0	0	1	5	12	1	0	2	1	0	0	2		1	0	0	0	0	2	0	0	0		1	1	1	1	2	1	3	3	1
85	4	2	1	1	0	0	0	0	1	0	0	0	0	5	12	1	0	2	0	0	0	2		1	0	0	0	0	9	0	0	0	0	1	1	1	1	2	0	3	5	1
93	5	2	5	0	0	0	0	1	1	1	0	0	0	5	12	1	0	2	0	0	0	2		1	0	0	0	1	1	0	0	0	1	1		0	1	2	14	2	3	1
64	2	2	0	1	0	0	0	1	1	0	0	0	0	5	12	1	30	2	0	0	0	1	85	1	1	0	0	0	3	0	0	0	0	1	1	1	1	2	14	2	3	1
79	3	2	0	0	0	0	0	0	0	0	0	0	0	5	12	1	0	2	1	0	0	2	180	1	1	0	0	1	6	0	0	0	0	1	6	6	1	2	14	2	3	1
85	4	2	5	1	0	0	0	1	0	0	0	0	0	5	12	1	20	1	0	1	0	2		2	0	0	1	0	4	0	1	1	0	1	1	1	1	2	14	2	3	1
87	4	2	0	1	0	0	0	1	0	0	0	0	0	4	12	1	25	1	0	0	0	1	100	1	0	0	0	1	8	0	0	0	0	1	1	0	1	2	14	2	3	1
91	5	2	2	1	0	0	0	1	1	1	0	0	0	4	12	1	25	2	1	0	0	1	360	1	0	0	0	0	5	0	0	0	0	1	1	1	1	2	14	2	3	1
83	4	2	1	1	0	0	0	0	0	0	0	0	0	4	12	1	35	2	0	0	0	2	220	1	1	0	0	0	8	0	0	0		1	1	1	1	2	14	2	3	1
84	4	1	3	0	0	0	0	0	0	0	0	0	0	4	12	1	50	2	0	0	0	1		1	0	0	0	0	2	0	0	0		1	1	0	1	2	14	2	3	1
72	3	2	1	1	1	1	0	1	1	1	0	0	0	3	12	1	35	2	0	0	0	2	0	2	1	0	0	1	7	0	0	0	0	1	1	1	1	2	13	2	3	1
81	4	1	0	1	1	0	0	1	1	0	0	1	0	4	12	1	80	2	0	0	0	2	115	1	0	1	0	0	3	0	0	0	0	1	1	1	1	2	13	2	3	1
89	4	2	0	1	1	0	0	0	0	0	0	0	0	4	12	1	20	2	0	0	0	2		2	0	1	0	0	2	0	0	0	0	1	1	1	1	2	13	2	3	1
67	2	2	2	1	0	0	0	1	0	0	0	1	0	4	12	1	20	1	1	0	0	2	90	1	0	0	1	1	5	0	0	0		1	0	0	1	2	13	2	3	1
88	4	2	3	1	0	1	0	1	0	0	0	0	1	4	12	1	35	2	0	0	0	2		1	0	0	0	0	4	0	2	0	1	1	1	1	2	1	12	2	3	1
57	1	1	0	1	0	0	0	1	0	0	0	0	0	5	12	1	0	2	0	0	0	2		1	0	0	0	0	4	0	0	0	0	1	0	0	1	1	12	2	3	1
76	3	2	1	1	0	0	0	0	0	0	0	0	0	4	12	1	15	2	0	0	0	2	110	1	0	0	0	0	1	0	0	0	0	1	0	0	1	2	12	2	3	1
84	4	2	3	1	0	1	0	1	0	0	0	0	0	5	12	1	20	2	0	0	0	2	150	1	0	0	0	0	2	0	0	0	0	1	1	1	1	2	12	2	3	1
88	4	2	1	1	0	0	0	0	0	0	0	0	0	4	12	1	30	2	0	0	0	2		1	0	0	0	0	2	0	0	0	0	1	0	0	1	2	12	2	3	1
69	2	1	0	1	0	0	0	0	1	0	0	0	0	4	12	1	30	2	0	0	0	2	65	2	1	0	0	0	2	0	0	0	0	1	1	1	1	2	19	1	2	1
49	1	2	0	1	0	0	0	0	0	0	0	0	0	5	12	1	20	2	0	0	0	2	68	1	1	0	0	0	7	0	0	0	0	1	0	0	1	1	18	1	2	1
56	1	1	0	0	1	0	0	0	0	0	0	1	0	4	12	1	20	2	0	0	0	1	-1260	1	1	0	0	0	1	0	0	0	0	1	0	0	1	2	18	1	2	1
59	1	2	0	1	0	0	0	0	0	0	0	0	0	4	12	1	35	1	0	0	0	2	90	1	0	0	0	0	4	0	0	0	0	1	1	1	1	2	18	1	2	1
62	2	1	0	1	0	0	0	1	0	0	0	1	1	4	12	1	40	2	0	0	0	2		2	0	0	0	0	4	0	0	0	0	1		0	2	1	16	1	2	1
66	2	1	0	0	0	0	0	1	0	1	0	0	0	4	12	1	100	2	0	0	0	2	60	2	1	0	0	0	9	0	0	0	0	1	1	1	2	1	20	0	1	1
70	3	2	4	1	0	1	0	1	0	1	0	0	0	4	12	1	20	2	0	0	0	2	60	1	0	0	0	1	1	0	1	1	1	0								0
74	3	2	1	1	1	1	0	0	1	0	0	0	0	3	12	1	60	2	1	0	1	2	110	2	1	0	0	1	5	0	0	0	1	0								0
66	2	1	1	0	0	0	0	0	1	0	0	0	0	5	12	1	0	1	1	0	0	2	210	1	0	0	0	0	3	0	0	0	0	0								0
77	3	2	0	1	1	1	0	1	0	0	0	0	0	4	12	1	0	2	0	0	0	2		1	0	0	0	0	2	0	0	0	0	0								0
91	5	2	3	1	0	0	0	0	1	0	0	0	0	4	12	1	30	2	1	0	0	2		1	0	0	0	1	5	1	0	0	1	1	0	0	1	2	9	3	5	1
88	4	2	3	1	1	1	1	1	1	0	1	0	0	4	12	1	30	2	0	1	0	2		1	0	0	0	0	1	1	0	0	1	0								0
89	4	2	1	1	1	0	0	1	0	0	0	0	0	4	11	1	20	2	0	0	0	2		1	0	0	0	0	1	0	0	0	0	1	0	0	1	2	9	3	4	1
90	5	2	2	0	0	0	0	0	0	0	0	0	0	5	11	1	10	2	0	0	0	2		1	0	0	0	0	4	0	0	0	0	1	0	0	1	2	9	3	5	1
65	2	2	0	0	0	0	0	0	0	0	0	1	0	4	11	1	60	2	0	1	0	2	500	2	0	1	1	0	0	0	0	0		1	5	5	1	2	9	3	5	1
88	4	2	3	1	0	0	0	0	1	0	0	0	0	5	11	1	10	2	0	0	1	2		1	0	0	0	0	3	0	0	0		1		0	1	2	9	3	4	1
74	3	1	3	1	1	0	0	1	0	0	0	1	0	4	11	1	0	2	0	0	0	2		1	0	1	0	1	6	0	1	1	1	1		0	1	2	8	3	4	1
80	4	2	0	1	1	0	0	0	1	0	0	0	0	3	11	1	70	2	0	0	0	2	40	1	1	0	0	1	2	0	0	0		1	1	1	1	2	7	3	5	1
86	4	2	4	1	1	0	0	1	0	0	0	0	0	4	11	1	0	2	1	0	0	2		1	0	0	0	0	10	0	0	0	0	1	1	1	2	1	4	3	5	1
74	3	1	2	1	0	0	0	0	0	0	0	0	0	5	11	1	5	1	0	0	0	2		2	0	0	0	1	9	0	0	0		1	2	2	1	2	4	3	5	1
78	3	1	1	1	1	1	0	0	1	0	0	0	0	4	11	1	10	2	0	0	0	2		2	0	1	0	0	3	0	0	0	0	1	0	0	2	1	3	3	5	1
61	2	1	0	1	0	0	0	0	0	0	0	0	0	4	11	1	35	2	0	0	0	2	65	2	1	0	0	0	3	0	0	0	0	1	0	0	2	1	14	2	3	1
83	4	2	0	1	0	0	0	0	0	1	0	0	0	4	11	1	60	2	0	0	0	2	65	1	0	0	0	0	1	0	0	0	0	1	0	0	1	2	14	2	3	1
73	3	2	4	0	0	0	0	1	0	0	0	0	0	4	11	1	40	2	0	0	0	1		2	0	0	0	0	4	0	0	0		1	1	0	2	1	14	2	3	1
77	3	2	3	1	1	0	1	1	0	0	0	0	0	4	11	1	0	2	0	0	0	2	120	1	0	1	0	0	6	0	0	0	1	1	0	0	1	2	13	2	3	1
84	4	2	1	1	1	0	0	1	1	0	0	0	0	4	11	1	10	2	0	0	0	2		1	0	0	1	0	3	0	0	0	1	1	20	20	1	2	13	2	3	0
75	3	2	0	1	1	0	0	1	0	0	0	0	0	4	11	1	40	2	0	0	0	1		2	0	0	0	0	8	0	0	0	0	1	0	0	2	1	13	2	3	1
84	4	2	3	1	0	0	0	0	0	0	0	0	0	4	11	1	20	2	0	0	0	2		1	0	0	0	0	2	0	0	0	0	1	0	0	1	2	13	2	3	1
43	1	1	0	1	0	0	0	1	0	0	0	1	0	4	11	1	40	2	0	0	0	2	100	1	1	0	0	0	5	0	0	0		1	1	1	1	2	13	2	3	1
86	4	2	0	1	0	0	0	1	0	1	0	0	0	4	11	1	15	2	0	0	0	2		1	0	0	0	1	5	0	0	0		1	0	0	1	2	13	2	3	1
88	4	2	0	1	0	0	0	0	0	0	0	0	0	5	11	1	0	2	0	0	0	2	52	2	0	1	0	0	2	0	0	0		1	1	1	1	2	13	2	3	1
72	3	2	0	1	0	0	0	0	0	0	0	0	0	4	11	1	30	1	0	0	0	2	65	1	0	0	0	0	9	0	0	0	0	1	0	0	1	1	12	2	3	1
78	3	1	4	1	0	0	0	0	0	0	0	0	0	5	11	1	60	1	0	0	0	2	185	1	0	0	0	0	4	0	0	0	0	1	0	0	1	2	10	2	4	1
81	4	1	3	1	1	1	0	1	0	0	0	0	0	4	11	1	35	2	0	0	0	1	465	2	0	1	0	0	3	0	2	0		1	1	0	2	1	10	2	4	1
82	4	1	1	0	0	0	0	1	0	0	0	0	0	4	11	1	25	2	0	0	0	2		1	0	0	0	0	3	0	0	0	0	1	0	0	1	2	18	1	3	1
76	3	1	0	1	1	0	0	1	1	0	1	1	1	3	11	1	40	2	0	0	0	2		1	0	0	0	0	2	0	0	0	1	1	0	0	1	2	20	0	1	1
47	1	1	0	1	1	0	0	1	0	0	0	0	0	4	11	1	50	2	0	0	0	1	1260	2	0	0	0	0	2	0	0	0	0	1	2	1	2	1	20	0	1	1
82	4	2	0	1	0	0	0	0	0	0	0	0	0	4	11	1	60	2	0	0	0	2	370	1	0	1	0	0	1	0	0	0	0	1	0	0	1	1	20	0	1	1
73	3	1	1	0	0	0	0	0	1	0	0	0	0	4	11	1	45	2	0	1	0	2	80	1	0	1	0	0	6	0	0	0	0	1	0	0	1	2	20	0	1	1
65	2	1	0	0	0	0	0	0	1	0	0	0	0	5	11	1	20	2	0	1	0	2		1	0	0	1	1	2	0	0	0	0	0								0
61	2	1	5	1	0	0	0	0	0	0	0	0	0	5	11	1	20	2	0	0	0	2	140	1	0	0	0	0	1	0	0	0		0								0
63	2	1	0	1	0	0	0	0	0	0	0	0	0	5	10	1	10	1	0	0	0	2	260	1	0	0	0	0	11	0	0	0	0	1	7	7	1	2	9	3	4	1
84	4	2	3	1	0	0	0	1	1	0	0	0	0	4	10	1	10	2	0	0	0	2	120	2	0	0	0	1	4	0	0	0		1	1	1	1	2	9	3	4	1
79	3	1	0	1	0	0	0	1	1	0	0	1	1	4	10	1	70	1	1	1	0	2	100	2	0	0	1	1	2	0	1	1	0	1	1	1	1	2	8	3	5	1
86	4	2	0	1	0	0	0	0	0	0	0	0	0	5	10	1	0	2	0	0	0	2	120	1	1	0	0	1	10	0	0	0	0	1	11	11	1	2	8	3	5	0
76	3	1	3	1	0	1	0	0	1	0	0	0	1	4	10	1	0	1	1	0	0	2	220	1	0	0	0	0	5	0	0	0		1	1	1	1	2	8	3	5	1
58	1	1	5	1	0	1	0	1	0	0	0	0	0	5	10	1	5	2	1	0	0	2		2	0	0	0	0	0	0	0	0	0	1		0	2	1	7	3	5	1
56	1	1	2	0	0	0	0	0	0	0	0	1	1	4	10	1	60	2	0	0	0	2	80	1	1	0	0	0	6	0	0	0		1	0	0	1	2	4	3	5	1
72	3	2	4	1	1	0	0	1	1	0	0	0	0	4	10	1	20	2	0	0	0	2		1	0	0	0	0	6	0	0	0	1	1	1	1	1	2	0	3	5	1
90	5	2	0	1	0	0	0	0	0	1	0	0	0	4	10	1	60	1	0	0	0	2	145	1	0	0	0	0	5	0	1	1	0	1	4	4	1	2	14	2	3	1
77	3	1	1	1	1	1	0	0	1	0	0	0	0	5	10	1	10	2	0	0	0	2		1	0	0	0	0	3	0	0	0		1		0	1	2	14	2	3	1
78	3	2	3	1	1	0	0	0	0	0	0	0	0	4	10	1	30	1	0	0	0	2	185	1	0	0	0	0	11	0	0	0		1	1	1	1	2	14	2	3	1
83	4	1	0	0	0	0	0	1	1	1	0	0	0	4	10	1	20	2	0	1	0	1		2	0	0	0	0	5	0	0	0		1	1	1	1	2	14	2	3	1
84	4	1	0	1	0	1	0	0	0	0	0	0	0	3	10	1	70	1	0	0	0	2	100	1	0	0	0	0	6	0	2	0	1	1	0	0	1	2	13	2	3	1
68	2	2	0	1	0	0	0	0	0	0	0	1	0	4	10	1	70	2	0	0	0	2	150	1	1	0	0	0	2	0	0	0	0	1	1	1	1	2	13	2	3	1
78	3	1	0	1	1	1	0	0	0	1	0	0	0	4	10	1	15	2	0	0	0	2		1	0	0	0	0	2	0	0	0	0	1	0	0	1	2	13	2	3	1
84	4	2	4	0	0	1	0	0	1	0	0	0	0	4	10	1	25	2	0	0	0	2		1	0	0	0	0	9	0	0	0		1	0	0	1	2	13	2	3	1
76	3	1	0	1	0	1	0	0	1	0	0	0	0	4	10	1	30	2	0	0	0	2		1	0	0	0	0	1	0	0	0		1	1	1	1	2	12	2	3	1
79	3	2	3	0	1	0	0	1	1	1	0	0	0	5	10	1	10	2	0	0	0	1		1	0	1	0	0	1	0	0	0	0	1	0	0	1	2	19	1	2	1
84	4	2	3	1	0	0	0	0	1	0	0	0	0	5	10	1	0	2	0	0	1	1		2	0	0	0	0	8	0	0	0	0	1	1	1	1	2	19	1	2	1
77	3	2	0	0	0	0	0	0	1	0	0	0	0	4	10	1	10	2	0	0	0	1		1	0	0	0	0	1	0	0	0		1		1	1	2	19	1	2	1
87	4	2	0	1	1	0	0	0	0	0	0	0	0	4	10	1	60	2	0	0	0	2	510	1	0	0	0	0	4	0	0	0		1	0	0	1	2	19	1	2	1
68	2	2	0	1	0	0	0	0	1	0	0	0	0	4	10	1	20	2	0	0	0	2		1	0	0	0	0	5	0	0	0	0	1		1	1	2	15	1	3	1
76	3	2	4	1	0	0	0	1	1	0	0	0	0	5	10	1	50	2	0	0	0	2	80	1	1	0	0	0	3	0	0	0	0	1	1	1	1	2	15	1	2	1
42	1	2	0	0	0	0	0	0	0	0	0	0	0	4	10	1	50	2	0	0	0	2	85	1	1	0	0	0	3	0	0	0	0	1	1	1	1	1	20	0	1	1
41	1	2	0	0	0	0	0	0	0	0	0	0	0	4	10	1	40	2	0	0	0	2		1	0	0	0	0	0	0	0	0	0	1	0	0	1	2	20	0	1	1
88	4	1	0	1	0	0	0	1	0	0	0	0	0	4	10	1	60	2	0	0	0	2	70	1	1	0	0	0	7	0	0	0	0	1	0	0	1	2	20	0	1	1
57	1	1	0	0	0	0	0	1	0	0	0	1	0	3	10	1	100	2	0	0	0	1	90	2	1	0	0	0	3	0	0	0		1	0	0	2	1	20	0	1	1
35	1	2	0	0	0	0	0	0	0	0	0	0	0	4	10	1	45	2	0	0	0	2	50	2	1	0	0	0	4	0	0	0	0	0								0
90	5	2	1	1	0	0	0	0	0	0	0	0	0	4	10	1	10	2	0	0	0	2		1	0	0	0	1	5	0	1	1		0								0
79	3	2	3	0	0	1	0	1	1	1	0	0	0	4	10	1	30	2	0	0	0	2		1	0	0	0	1	5	1	1	1	1	1	0	0	1	1	11	2	4	1
88	4	2	5	1	0	0	0	1	1	0	0	0	0	5	10	1	0	2	0	1	0	2		1	0	1	0	0	1	1	0	0	1	0								0
83	4	1	1	1	0	0	0	0	0	0	0	0	0	4	9	1	15	2	0	0	0	2	205	1	1	0	0	1	6	0	0	0	1	1	1	1	1	2	9	3	5	1
89	4	2	1	1	0	0	0	0	1	1	0	0	0	4	9	1	25	2	0	0	0	1		1	1	0	0	0	2	0	0	0	0	1	1	0	1	2	9	3	4	1
90	5	2	1	1	0	0	0	1	1	0	0	0	0	4	9	1	50	2	0	0	0	2		1	0	0	0	0	3	0	0	0	1	1		2	1	2	7	3	5	1
76	3	1	0	1	0	0	0	0	0	0	0	0	0	4	9	1	35	1	0	0	0	1	315	1	0	0	0	1	14	0	2	0	1	1	1	1	1	2	4	3	5	1
77	3	2	0	1	0	0	0	0	1	0	0	0	0	4	9	1	25	2	0	0	0	2		2	0	1	0	0	2	0	1	1		1	0	0	2	1	4	3	5	1
77	3	2	0	1	0	0	0	1	0	0	0	0	0	4	9	1	25	1	0	0	0	1		1	0	0	0	0	8	0	0	0	0	1		1	1	2	3	3	5	1
85	4	1	1	1	1	1	0	1	1	0	1	0	0	4	9	1	75	2	0	0	0	2	105	2	0	0	0	0	1	0	1	1	1	1	0	0	2	1	1	3	5	1
76	3	1	2	1	0	1	1	1	1	0	0	0	0	4	9	1	25	2	0	0	0	1		1	0	0	0	0	4	0	0	0	0	1	1	0	1	2	0	3	5	1
83	4	2	0	1	0	0	0	0	0	0	0	0	0	5	9	1	10	1	0	0	0	2	55	2	0	0	0	0	3	0	0	0	0	1	0	0	2	1	14	2	3	1
68	2	2	0	1	1	0	0	1	0	0	0	0	0	3	9	1	70	2	0	0	0	2	55	1	1	0	0	0	2	0	0	0	0	1	0	0	1	2	14	2	3	1
81	4	1	2	1	0	0	0	0	0	0	0	0	0	4	9	1	30	2	0	0	0	2		1	0	0	0	0	1	0	0	0	0	1		0	1	2	14	2	3	1
84	4	2	0	1	0	1	0	1	0	0	0	0	0	4	9	1	40	2	0	0	0	2	95	1	0	0	0	0	4	0	0	0	0	1	1	1	1	2	14	2	3	1
65	2	1	0	1	0	0	0	1	0	0	0	1	1	4	9	1	60	2	0	0	0	1	70	1	1	1	0	0	3	0	0	0	0	1	1	1	1	2	13	2	3	1
72	3	1	0	0	0	0	0	0	1	0	0	0	1	5	9	1	0	2	0	0	0	2	79	1	1	0	0	0	3	0	0	0	0	1	1	1	1	2	13	2	3	1
75	3	1	0	1	1	0	0	1	0	0	1	1	0	3	9	1	50	2	0	0	0	1	160	1	1	0	0	0	2	0	0	0	0	1	0	0	1	2	13	2	3	1
82	4	1	2	1	0	0	1	1	1	0	0	0	0	5	9	1	0	2	0	0	0	2	140	1	1	0	0	0	3	0	0	0	0	1	3	3	1	2	13	2	3	1
92	5	2	0	1	0	0	0	1	0	0	0	0	0	3	9	1	70	2	0	0	0	2		1	1	0	0	0	2	0	0	0	0	1	1	1	1	2	13	2	3	1
89	4	2	0	1	0	0	0	0	0	0	0	0	0	3	9	1	60	2	0	0	0	2		2	0	0	0	0	4	0	0	0		1		0	2	1	13	2	3	1
52	1	1	0	1	0	0	1	0	0	1	0	1	0	4	9	1	50	2	0	0	0	2	28	1	1	0	0	0	3	0	0	0		1	1	1	1	2	13	2	3	1
79	3	2	2	1	0	0	0	0	0	0	0	0	0	4	9	1	70	2	1	0	0	1		1	0	0	0	0	4	0	0	0		1	8	8	1	2	13	2	3	0
87	4	1	1	0	0	0	1	1	0	0	0	0	0	4	9	1	25	1	0	0	0	2	115	1	0	0	0	0	8	0	0	0		1	0	0	1	2	13	2	3	1
91	5	2	4	1	0	0	0	1	0	0	0	0	0	5	9	1	10	2	0	0	0	2		2	0	0	0	0	1	0	0	0		1	1	1	1	2	13	2	3	1
87	4	2	4	1	0	0	0	1	1	0	0	0	0	5	9	1	15	2	0	0	0	2	140	2	0	0	0	0	1	0	0	0	0	1	0	0	2	1	12	2	3	1
89	4	1	1	1	1	1	0	1	0	0	0	0	0	3	9	1	70	2	0	0	0	2		1	0	0	0	0	11	0	0	0	0	1	0	10	1	2	12	2	3	0
88	4	2	2	1	1	0	0	1	0	1	0	0	0	4	9	1	90	1	0	0	0	2	1030	2	0	0	0	0	9	0	0	0		1	4	4	1	2	12	2	3	1
22	1	2	0	0	0	0	0	0	0	0	0	0	0	3	9	1	100	2	0	0	0	1		1	0	0	0	1	11	0	0	0	0	1		10	1	2	10	2	3	0
51	1	1	0	1	0	0	0	0	0	0	0	0	0	3	9	1	70	2	0	0	0	2	70	1	1	0	0	0	2	0	0	0	0	1	0	0	1	2	19	1	2	1
81	4	2	1	0	0	0	0	0	0	0	0	0	0	4	9	1	25	2	0	0	0	2		1	0	0	0	0	8	0	0	0	0	1	0	0	1	2	19	1	2	1
82	4	2	2	1	1	1	0	1	0	0	0	0	0	4	9	1	10	2	0	0	1	1	270	1	0	0	0	1	6	0	0	0	0	1	1	1	1	2	19	1	3	1
79	3	2	2	1	1	1	0	1	1	0	0	0	0	5	9	1	0	2	0	0	0	2	440	1	0	0	0	0	1	0	0	0		1	1	1	1	2	19	1	2	1
67	2	1	0	1	0	0	0	0	1	0	0	0	1	3	9	1	40	2	0	0	0	2		1	0	0	0	0	4	0	0	0	0	1	1	1	1	2	18	1	2	1
70	3	1	1	1	0	0	0	1	0	0	1	0	0	3	9	1	80	2	0	0	0	2	105	1	1	0	0	0	4	0	0	0	0	1	1	1	1	2	18	1	2	1
79	3	1	4	1	1	1	0	1	0	0	0	0	0	5	9	1	35	2	0	0	0	2		1	0	0	0	0	4	0	0	0	1	1		0	1	2	15	1	3	1
45	1	2	0	0	1	1	0	0	0	0	0	0	0	4	9	1	70	2	0	0	0	2	90	1	1	0	0	0	5	0	0	0	0	1	0	0	1	2	20	0	2	1
52	1	1	0	1	0	0	0	1	0	0	0	0	0	5	9	1	0	2	0	0	0	2	110	1	0	0	0	0	4	0	0	0	0	1	1	1	1	2	20	0	1	1
75	3	2	0	1	0	0	0	1	0	1	0	0	0	3	9	1	65	2	0	0	0	2	405	2	0	0	0	0	2	0	0	0	0	1	1	1	1	2	20	0	1	1
79	3	1	0	1	1	1	0	0	1	0	0	0	0	4	9	1	40	2	0	0	0	2	115	2	1	0	0	0	1	0	0	0	0	1	1	1	1	2	20	0	1	1
81	4	2	2	1	0	0	0	0	1	0	0	0	0	4	9	1	30	2	0	0	0	2		1	0	0	0	0	5	0	2	0	0	1	0	0	1	2	20	0	2	1
44	1	1	0	0	0	0	0	0	0	0	0	1	0	4	9	1	45	2	0	0	0	2	60	1	0	0	0	0	1	0	0	0		1	1	1	1	1	20	0	1	1
55	1	1	0	1	0	1	0	0	0	0	0	0	0	3	9	1	70	2	0	0	0	2		2	0	0	0	0	4	0	0	0		1	1	0	2	1	20	0	1	1
58	1	2	0	0	0	0	0	0	0	0	0	0	0	4	9	1	60	1	0	0	0	1	75	1	0	1	0	0	0	0	0	0		1	1	1	1	2	20	0	1	1
78	3	2	0	1	0	0	0	1	0	0	0	0	0	4	9	1	10	2	1	0	0	2	135	1	1	0	1	1	0	0	0	0	1	0								0
74	3	2	0	0	0	0	0	0	0	0	0	0	0	4	9	1	20	1	0	0	0	2	75	2	0	0	0	0	0	0	0	0		0								0
89	4	2	1	1	0	0	0	0	0	0	0	0	0	5	9	1	40	1	1	0	0	1		1	0	1	0	1	4	1	0	0	1	0								0
67	2	1	0	0	0	0	0	1	0	1	1	1	1	4	8	1	50	1	0	0	0	1		2	0	0	1	1	9	0	2	0	0	1	2	1	1	2	9	3	4	1
83	4	1	2	1	0	0	0	0	0	0	0	0	0	4	8	1	20	1	0	0	0	2		2	0	0	0	1	4	0	1	1	1	1	1	1	1	2	8	3	5	1
61	2	1	0	1	0	0	1	1	1	1	1	1	0	4	8	1	35	1	1	0	0	2	90	2	0	0	0	0	10	0	0	0	0	1	13	13	1	2	7	3	5	0
76	3	1	3	1	0	1	0	0	0	1	0	0	0	5	8	1	20	2	0	0	0	2		1	0	0	0	1	1	0	0	0	1	1	0	0	1	2	4	3	5	1
58	1	1	1	1	0	1	0	1	0	0	0	1	1	3	8	1	80	2	0	1	0	2	540	1	0	0	0	0	2	0	0	0		1	7	7	1	2	4	3	5	1
82	4	2	3	1	0	0	0	0	0	0	0	0	0	4	8	1	40	2	0	0	0	2		1	1	0	0	0	3	0	0	0		1	0	0	1	2	3	3	5	1
84	4	1	4	1	0	0	1	0	1	1	0	0	0	4	8	1	20	2	0	0	0	2	90	1	0	0	0	0	2	0	0	0		1	1	1	1	2	3	3	5	1
87	4	2	0	0	0	0	0	1	1	0	0	0	0	3	8	1	70	2	0	0	0	1		1	0	0	0	0	5	0	0	0		1	1	0	1	2	0	3	5	1
57	1	2	0	0	0	0	0	1	0	0	0	1	0	4	8	1	15	2	0	0	0	1		1	0	0	0	0	5	0	0	0	0	1	1	1	1	1	14	2	3	1
92	5	2	0	1	0	1	1	1	1	0	0	0	0	3	8	1	60	2	0	0	0	2		2	0	0	0	0	3	0	0	0	0	1	0	0	2	1	14	2	3	1
69	2	1	1	1	0	0	0	0	1	0	0	0	1	5	8	1	20	2	0	0	0	1		1	0	0	0	0	5	0	0	0	0	1	3	1	1	2	14	2	3	1
77	3	1	1	1	1	1	1	1	1	1	1	0	0	5	8	1	0	2	1	0	0	2	0	1	0	0	0	0	9	0	1	1	0	1	1	1	1	2	14	2	3	1
78	3	1	0	0	0	0	0	0	0	0	0	0	0	4	8	1	35	2	0	0	0	2		1	0	0	0	0	1	0	0	0	0	1	0	0	1	2	14	2	3	1
81	4	1	3	1	1	1	0	1	1	0	1	1	0	4	8	1	25	2	0	0	0	2		1	0	0	0	1	9	0	2	0	0	1	0	0	1	2	14	2	3	1
44	1	1	0	1	0	0	0	1	0	0	0	1	0	5	8	1	40	2	0	0	0	1		1	0	0	0	0	7	0	0	0		1	1	0	1	2	14	2	3	1
68	2	2	0	1	0	0	0	0	0	0	0	0	0	4	8	1	30	2	0	0	0	1	115	1	0	0	0	0	5	0	0	0		1	0	0	1	2	14	2	3	1
72	3	2	2	1	0	1	0	1	0	0	0	1	0	4	8	1	10	2	0	0	0	2		1	0	0	0	0	1	0	0	0		1		0	1	2	14	2	3	1
78	3	1	3	1	0	1	0	0	0	0	0	0	0	4	8	1	20	2	0	0	0	2		1	0	0	0	0	1	0	0	0	0	1	0	0	1	2	13	2	3	1
81	4	2	0	1	1	0	1	1	1	0	0	0	0	4	8	1	50	2	0	0	0	2		1	0	0	0	0	3	0	0	0	0	1	0	0	1	2	13	2	3	1
71	3	1	1	1	0	1	0	1	0	0	0	1	0	3	8	1	80	2	0	0	0	2	50	1	1	0	0	0	1	0	0	0		1	0	0	1	2	13	2	3	1
90	5	1	0	0	0	0	0	0	0	1	0	0	0	4	8	1	50	2	0	0	0	1	1620	1	0	0	0	0	8	0	2	0	1	1	7	6	1	2	12	2	3	1
78	3	2	0	1	0	0	0	1	1	0	0	0	0	4	8	1	45	2	0	0	0	2	165	2	0	1	0	0	4	0	0	0	0	1	0	0	2	1	19	1	2	1
67	2	2	0	1	0	0	1	0	0	0	0	0	0	4	8	1	25	2	0	0	0	2	69	1	0	0	0	0	1	0	0	0	0	1	0	0	1	2	19	1	2	1
73	3	1	1	1	0	0	1	1	0	0	0	0	0	5	8	1	10	2	0	0	0	2		1	0	0	0	0	5	0	0	0	0	1	4	3	1	2	19	1	2	1
90	5	2	3	1	0	0	0	0	1	0	0	0	0	4	8	1	35	2	0	0	0	2	90	1	0	0	0	0	5	0	0	0		1	0	0	1	2	19	1	2	1
68	2	1	0	1	0	0	0	0	0	0	0	0	0	3	8	1	55	2	0	0	0	2		1	0	1	0	0	1	0	0	0		1	0	0	1	2	18	1	2	1
89	4	2	0	1	1	0	1	1	1	0	1	0	0	4	8	1	25	2	0	0	0	1	140	1	1	0	0	0	4	0	0	0		1	3	3	1	2	18	1	2	1
71	3	2	1	1	0	0	0	0	1	0	0	0	0	3	8	1	70	2	0	0	0	2	105	2	1	0	0	0	1	0	0	0		1	0	0	2	1	16	1	2	1
81	4	1	3	1	0	1	0	0	0	0	0	0	0	4	8	1	40	2	0	0	0	2	225	1	1	0	0	0	2	0	0	0	0	1	1	0	1	1	15	1	3	1
87	4	2	3	1	0	0	0	1	1	0	0	0	0	4	8	1	35	2	0	0	0	2	180	1	1	0	0	0	5	0	0	0	0	1	1	1	2	1	15	1	3	1
52	1	2	0	0	0	0	0	0	0	0	0	0	0	5	8	1	0	1	0	0	0	1		1	0	0	0	0	7	0	0	0	0	1		0	1	2	15	1	5	1
72	3	2	0	1	0	0	0	0	0	0	0	0	0	3	8	1	70	2	0	0	0	1	215	1	1	0	0	0	1	0	0	0	0	1	0	0	1	2	15	1	3	1
69	2	1	0	1	1	0	0	0	1	1	0	1	0	3	8	1	65	2	0	0	0	1	185	1	1	0	0	0	3	0	0	0		1	1	1	1	2	15	1	3	1
85	4	2	0	0	0	0	0	0	0	0	0	0	0	3	8	1	30	2	0	0	0	2	210	1	0	0	0	1	3	0	0	0		1	24	24	1	2	15	1	3	0
80	4	1	3	1	0	1	0	1	0	0	0	0	0	3	8	1	45	2	0	0	0	1	240	2	0	0	0	0	1	0	0	0	0	1	0	0	2	1	20	0	1	1
57	1	1	0	1	1	1	1	1	1	1	0	0	0	4	8	1	70	2	0	0	0	2		1	0	0	0	1	10	0	0	0	0	1	0	0	1	2	20	0	1	1
65	2	1	0	1	1	0	0	0	0	1	0	1	1	4	8	1	60	2	0	0	0	2	270	1	0	1	0	0	2	0	0	0	0	1	0	0	1	2	20	0	1	1
71	3	1	2	1	1	0	0	1	1	1	1	0	0	4	8	1	30	2	0	0	0	2		1	0	0	0	0	1	0	0	0	0	1	0	0	1	2	20	0	1	1
87	4	2	0	1	0	0	0	1	0	1	0	0	0	4	8	1	20	2	0	0	0	2		1	0	0	0	0	2	0	0	0	0	1	2	1	1	2	20	0	1	1
84	4	2	2	1	0	0	0	0	0	0	0	0	0	4	8	1	80	2	0	0	0	2	130	1	1	0	0	0	3	0	0	0		1	0	0	1	1	20	0	1	1
86	4	2	1	1	0	1	0	1	0	0	0	0	0	4	8	1	80	2	0	0	0	1		1	0	0	0	0	2	0	0	0		1	0	0	1	1	20	0	1	1
63	2	1	0	1	1	0	0	1	0	1	0	1	1	4	8	1	45	2	0	0	0	2	210	2	1	0	0	0	6	0	0	0		1	2	2	1	2	20	0	1	1
81	4	1	0	1	1	0	0	1	1	0	0	0	0	4	8	1	85	2	0	0	0	2		1	1	0	0	0	12	0	0	0		1	0	0	1	2	20	0	1	1
90	5	2	0	1	0	0	0	0	1	0	0	0	0	4	8	1	60	2	0	0	0	2	310	1	0	1	0	0	5	0	0	0		1	1	1	1	2	20	0	1	1
79	3	2	0	1	0	0	0	0	0	0	0	0	0	3	8	1	60	2	0	0	0	2		1	1	0	0	0	0	0	0	0	1	0								0
84	4	2	2	1	0	0	0	0	0	0	0	0	0	5	8	1	50	1	0	0	0	2		2	0	0	0	0	0	0	0	0	1	0								0
38	1	1	0	0	0	0	0	0	0	0	0	1	1	1	8	1	95	2	1	0	0	1		1	0	0	0	0	0	0	0	0	0	0								0
59	1	1	0	1	1	0	0	0	0	0	0	1	0	4	8	1	10	1	0	0	0	2		1	0	0	0	0	0	0	0	0	0	0								0
83	4	2	1	1	0	1	0	1	0	0	0	0	0	2	8	1	70	2	0	0	0	1	155	2	1	0	0	0	6	0	0	0	0	0								0
54	1	1	0	1	0	0	0	1	1	0	0	1	1	4	8	1	70	2	0	0	0	1	420	1	0	0	0	0	2	0	0	0		0								0
77	3	2	3	1	0	0	0	1	0	0	0	1	0	4	8	1	20	2	0	0	0	2	135	1	0	1	0	0	0	0	0	0		0								0
72	3	1	0	1	0	0	0	1	1	1	0	0	0	4	7	1	30	2	0	0	0	2		1	0	0	0	0	3	0	0	0	0	1		0	1	2	9	3	4	1
72	3	1	0	1	0	0	0	1	1	0	0	0	0	2	7	1	100	2	0	0	0	2	76	1	1	0	0	0	4	0	0	0		1	4	4	1	2	9	3	4	1
75	3	1	1	1	0	0	1	1	0	0	0	1	0	2	7	1	80	2	0	0	0	1		2	0	0	0	1	2	0	0	0	0	1	0	0	2	1	8	3	5	1
93	5	2	3	1	0	1	0	0	0	0	0	0	0	4	7	1	15	2	0	0	1	2		2	0	0	0	1	4	0	0	0	0	1	3	3	1	2	8	3	5	1
66	2	1	0	1	1	0	0	0	0	0	0	0	1	3	7	1	60	1	0	0	0	1		1	0	0	0	0	15	0	0	0		1	3	3	1	2	8	3	5	1
95	5	2	4	1	0	0	0	1	1	0	0	0	0	4	7	1	15	2	0	0	0	2		1	0	0	0	0	9	0	0	0	0	1	1	1	1	2	7	3	5	1
70	3	1	1	1	0	1	0	0	0	0	0	1	1	4	7	1	50	2	1	0	0	2	610	1	0	1	0	1	3	0	1	1	1	1	0	0	1	2	4	3	5	1
71	3	1	0	1	1	1	0	1	0	0	0	0	0	4	7	1	50	2	0	0	0	2	240	2	1	0	0	1	3	0	0	0	0	1	2	2	1	2	4	3	5	1
85	4	2	0	1	0	1	0	0	1	0	0	0	0	4	7	1	20	2	0	0	0	2		2	0	1	0	0	4	0	0	0		1	0	0	2	1	4	3	5	1
57	1	1	3	0	0	0	0	0	0	0	0	1	0	5	7	1	20	2	0	1	0	2		1	0	0	0	1	1	0	0	0		1		0	1	2	3	3	5	1
65	2	2	0	1	0	0	0	0	0	0	0	1	0	3	7	1	60	1	0	0	0	1	780	1	0	0	0	1	9	0	0	0	0	1	2	1	1	2	2	3	5	1
74	3	1	2	0	0	0	0	0	1	0	1	0	0	5	7	1	15	2	0	0	0	2	580	2	0	0	0	0	5	0	2	0	0	1	2	2	1	2	2	3	5	1
79	3	2	3	1	1	0	0	1	1	0	0	0	0	5	7	1	5	2	0	0	0	2	150	1	0	0	0	0	2	0	0	0	1	1	0	0	1	2	14	2	3	1
81	4	1	3	1	1	1	1	1	1	1	0	0	0	4	7	1	0	1	0	0	1	1		1	0	0	0	1	15	0	0	0	1	1	4	4	1	2	14	2	3	1
77	3	2	4	1	0	0	1	1	0	1	0	0	0	4	7	1	60	2	0	0	0	2		2	0	0	0	0	4	0	0	0	0	1	0	0	2	1	14	2	3	1
91	5	2	0	1	0	0	0	0	0	0	0	0	0	2	7	1	65	2	0	0	1	1		2	0	0	0	0	3	0	0	0	0	1	0	0	2	1	14	2	3	1
65	2	1	0	1	1	0	0	1	0	0	0	1	0	2	7	1	50	2	0	0	0	1	690	1	0	0	0	0	4	0	0	0	0	1	1	1	1	2	14	2	3	1
71	3	2	0	1	0	0	0	1	0	0	0	0	0	3	7	1	60	2	0	0	0	2	270	1	0	0	0	0	1	0	0	0	0	1	0	0	1	2	14	2	3	1
76	3	1	0	0	1	0	0	0	0	0	0	0	0	3	7	1	60	2	0	0	0	2	200	1	0	0	0	0	2	0	0	0	0	1	0	0	1	2	14	2	3	1
81	4	1	3	0	0	0	0	0	1	1	0	0	0	4	7	1	45	2	0	0	0	2		1	0	0	0	0	2	0	0	0	0	1		1	1	2	14	2	3	1
84	4	1	0	1	0	0	0	1	0	0	0	0	0	4	7	1	40	2	0	0	0	2		1	0	1	0	0	8	0	0	0	0	1	0	0	1	2	14	2	3	1
88	4	2	0	1	1	0	0	1	0	0	0	0	0	4	7	1	40	2	0	0	0	1		1	0	0	0	0	2	0	0	0	0	1	1	0	1	2	14	2	3	1
92	5	2	1	1	0	0	0	1	1	0	0	0	0	3	7	1	70	2	0	0	0	2		1	0	0	0	0	6	0	0	0	0	1	0	0	1	2	14	2	3	1
53	1	2	3	1	0	0	0	0	1	0	0	0	0	4	7	1	40	2	0	0	0	2	80	1	1	0	0	0	1	0	0	0		1	0	0	1	2	14	2	3	1
71	3	2	0	1	0	0	0	1	1	0	0	0	1	4	7	1	40	2	0	0	0	2		1	0	0	0	0	7	0	0	0		1	1	0	1	2	14	2	3	1
47	1	1	0	0	0	0	0	0	0	0	0	1	0	4	7	1	25	2	1	0	0	1	456	1	0	0	0	0	3	0	0	0	0	1	1	1	2	1	13	2	3	1
57	1	2	0	0	0	0	0	0	0	0	0	1	0	2	7	1	65	2	0	0	0	1	300	1	0	1	0	0	4	0	0	0	0	1	1	1	1	1	13	2	3	1
83	4	1	1	1	0	0	0	1	1	1	0	0	0	4	7	1	45	2	0	0	0	2	150	1	0	0	0	0	2	0	0	0	0	1	0	0	1	1	13	2	3	1
84	4	2	3	1	0	0	0	0	1	0	0	0	0	5	7	1	10	2	0	0	0	2		1	0	0	0	0	3	0	1	1	0	1	1	0	1	1	13	2	3	1
69	2	1	0	0	0	0	0	1	1	0	0	1	0	2	7	1	100	2	0	0	0	2	85	1	1	0	0	0	2	0	0	0	0	1	0	0	1	2	13	2	3	1
76	3	2	0	1	0	0	0	0	0	0	0	0	0	3	7	1	85	1	0	0	0	2	115	1	0	0	0	0	6	0	0	0	0	1	1	1	1	2	13	2	3	1
78	3	2	1	1	1	1	0	1	0	0	0	0	0	4	7	1	80	2	0	0	0	2		1	0	0	0	0	2	0	0	0	0	1	0	0	1	2	13	2	3	1
90	5	1	1	1	0	0	0	1	1	0	0	0	0	4	7	1	35	2	0	1	0	2	105	1	0	1	0	0	2	0	1	1		1	0	0	1	2	13	2	3	1
87	4	1	2	1	0	0	0	0	0	0	0	0	0	3	7	1	80	2	0	0	0	2	420	1	0	0	0	0	5	0	0	0	0	1	0	0	1	1	11	2	3	1
84	4	2	0	1	0	0	0	0	0	1	0	0	0	4	7	1	30	2	0	0	0	2	100	1	1	0	0	0	6	0	0	0	0	1	5	5	1	2	10	2	3	1
77	3	1	0	1	0	0	0	0	0	0	0	0	0	4	7	1	40	2	0	0	0	2	258	1	1	0	0	0	4	0	0	0	0	1	0	0	1	1	19	1	2	1
62	2	2	0	1	0	0	0	0	0	0	0	0	0	3	7	1	80	2	0	0	0	1	140	1	1	0	0	0	4	0	0	0	0	1	1	1	1	2	19	1	2	1
81	4	2	1	1	1	0	0	1	1	0	0	0	0	3	7	1	70	2	0	0	0	2	105	1	0	0	0	0	4	0	0	0	0	1	1	1	1	2	19	1	2	1
58	1	1	0	1	0	0	0	0	0	0	0	1	1	3	7	1	75	2	0	0	0	2		1	0	0	0	0	2	0	0	0		1	1	0	1	2	19	1	2	1
70	3	2	0	1	0	0	0	0	1	0	0	1	1	4	7	1	45	2	0	0	0	2	1050	1	0	0	0	0	1	0	0	0	0	1	1	0	1	2	18	1	2	1
67	2	2	0	1	1	0	0	0	0	0	0	1	0	4	7	1	30	2	0	0	0	2	1905	2	0	0	0	0	4	0	0	0		1	3	2	1	2	18	1	2	1
67	2	1	0	0	0	0	0	1	0	0	0	0	1	2	7	1	90	2	0	0	0	2		1	0	0	0	0	1	0	0	0	0	1	0	0	1	2	17	1	2	1
78	3	2	4	1	1	1	0	1	1	1	0	0	0	5	7	1	20	2	0	0	0	1		1	0	0	0	0	2	0	0	0		1	0	0	1	2	15	1	3	1
75	3	1	1	1	1	0	0	1	0	0	0	0	0	3	7	1	100	2	0	0	0	1	341	1	0	0	0	0	5	0	0	0	1	1	0	0	1	1	20	0	1	1
70	3	2	0	1	0	0	0	0	0	0	0	0	0	2	7	1	70	2	0	0	0	1	530	1	0	0	0	0	1	0	0	0	0	1	0	0	1	1	20	0	1	1
73	3	1	0	1	1	0	0	0	0	0	0	0	1	4	7	1	70	2	0	0	0	2	70	2	0	0	0	0	5	0	0	0	0	1	0	0	2	1	20	0	1	1
77	3	1	4	1	1	1	0	1	0	1	1	0	0	4	7	1	20	2	0	0	0	2		1	0	0	0	0	1	0	0	0	0	1	0	0	1	1	20	0	1	1
78	3	2	0	0	0	0	0	1	1	1	0	0	0	3	7	1	70	2	0	0	0	1	630	1	0	0	0	0	2	0	0	0	0	1	0	0	1	1	20	0	1	1
82	4	2	4	1	0	0	0	0	0	0	1	0	0	4	7	1	10	2	0	0	0	2		2	0	0	0	0	3	0	0	0	0	1	0	0	2	1	20	0	1	1
54	1	1	0	1	0	0	1	1	0	1	1	1	0	4	7	1	35	2	0	0	0	2	1480	1	0	0	0	0	6	0	0	0	0	1	1	0	1	2	20	0	2	1
56	1	1	0	0	0	0	0	1	0	0	0	1	1	4	7	1	20	1	0	0	0	1	120	1	0	0	0	0	4	0	0	0	0	1	0	0	1	2	20	0	1	1
65	2	1	0	1	0	0	0	0	0	0	0	0	0	2	7	1	80	2	0	0	0	1	375	1	0	0	0	0	0	0	0	0	0	1	0	0	1	2	20	0	1	1
71	3	1	0	0	0	0	0	1	0	0	0	0	0	3	7	1	90	2	0	0	0	2	85	2	1	0	0	0	2	0	0	0	0	1	1	1	1	2	20	0	1	1
73	3	1	4	1	0	1	0	1	1	0	0	0	0	4	7	1	60	2	0	0	0	1	210	1	0	0	0	0	1	0	1	1	0	1	0	0	1	2	20	0	1	1
74	3	1	0	1	1	0	0	1	0	0	0	0	0	3	7	1	65	2	0	0	0	2	130	1	1	0	0	0	1	0	0	0	0	1	0	0	1	2	20	0	1	1
77	3	2	0	1	0	0	0	0	0	0	0	0	0	2	7	1	80	2	0	0	0	2	480	1	0	0	0	0	1	0	0	0	0	1	1	1	1	2	20	0	1	1
78	3	2	0	1	0	0	0	1	0	0	0	0	0	3	7	1	60	2	0	0	0	2	60	1	1	1	0	0	5	0	0	0	0	1	0	0	1	2	20	0	1	1
78	3	2	0	1	0	0	0	0	0	0	0	0	0	3	7	1	80	2	0	0	0	1		1	1	0	0	0	4	0	0	0	0	1	1	1	1	2	20	0	1	1
60	1	1	0	1	0	0	0	1	0	0	0	0	0	4	7	1	55	2	0	0	0	2	240	1	1	0	0	0	2	0	0	0		1	0	0	1	1	20	0	1	1
82	4	2	0	1	1	0	1	0	0	1	0	0	0	4	7	1	50	2	0	0	0	2	405	2	0	0	0	0	2	0	0	0		1	0	0	2	1	20	0	1	1
83	4	2	2	0	0	0	0	0	0	0	0	0	0	4	7	1	65	2	0	0	0	2		2	0	0	0	0	1	0	0	0		1		0	2	1	20	0	1	1
44	1	1	1	1	0	1	0	1	0	0	0	1	0	4	7	1	65	2	0	0	0	2	60	1	0	0	0	0	3	0	0	0		1	1	1	1	2	20	0	1	1
67	2	2	0	0	0	0	0	0	0	0	0	0	0	3	7	1	40	2	0	0	0	2	95	1	1	0	0	0	0	0	0	0		1	0	0	1	2	20	0	1	1
73	3	1	0	1	0	0	0	1	1	0	0	0	0	2	7	1	50	2	0	0	0	1	390	1	0	0	0	0	4	0	0	0		1	1	1	1	2	20	0	1	1
73	3	1	0	1	0	0	0	1	0	0	0	0	1	2	7	1	65	2	0	0	0	1	447	1	0	0	0	0	2	0	0	0		1	0	0	1	2	20	0	1	1
86	4	2	1	0	0	0	0	0	0	0	0	0	0	4	7	1	50	2	0	0	0	2		1	0	0	0	0	2	0	0	0		1	2	1	1	2	20	0	1	1
82	4	1	2	0	1	0	0	0	1	0	0	0	0	4	7	1	10	2	0	0	0	2		1	0	1	0	1	7	0	0	0	1	0								0
54	1	1	0	1	0	0	0	0	0	0	0	1	1	4	7	1	35	1	1	0	0	2		2	0	0	1	1	2	0	0	0	0	0								0
54	1	1	0	1	0	0	0	0	0	0	0	0	1	2	7	1	80	2	0	0	0	1	1710	1	0	0	0	0	2	0	0	0	0	0								0
57	1	1	0	1	0	0	0	1	1	0	0	0	0	5	7	1	0	2	1	0	0	1		1	0	0	1	1	0	0	0	0	0	0								0
71	3	1	0	1	1	0	0	0	0	0	0	0	0	1	7	1	100	2	1	0	0	1	135	1	1	0	0	1	2	0	0	0	0	0								0
74	3	1	0	1	0	0	0	0	0	0	0	0	0	1	7	1	90	1	0	0	0	1		1	0	0	0	0	1	0	0	0	0	0								0
80	4	2	0	1	0	1	0	0	0	0	0	0	0	3	7	1	75	1	0	0	0	2		1	0	0	0	0	2	0	0	0	0	0								0
89	4	1	0	1	0	0	1	1	0	1	0	0	0	4	6	0	10	2	0	0	0	1	50	2	1	0	0	0	1	0	0	0		1	1	1	1	2	9	3	5	1
82	4	1	1	1	0	1	1	0	0	0	0	0	1	4	6	0	50	2	1	0	0	2		1	0	0	0	0	1	0	2	0	1	1	1	1	1	2	8	3	5	1
80	4	1	2	1	0	0	1	1	0	0	1	0	0	4	6	0	35	2	0	0	0	2	130	2	1	0	0	0	3	0	0	0	0	1	0	0	2	1	3	3	5	1
74	3	2	2	1	0	1	0	0	1	0	0	0	0	5	6	0	0	2	0	1	0	2	330	1	0	0	0	0	2	0	0	0	0	1	1	1	2	1	1	3	5	1
83	4	2	1	0	0	0	0	0	0	0	0	0	0	4	6	0	5	2	1	0	0	2		1	0	0	0	0	5	0	1	1	1	1		0	1	2	0	3	5	1
60	1	1	0	0	1	0	0	1	0	0	0	0	0	4	6	0	20	2	0	0	0	2	95	2	1	0	0	0	2	0	0	0	0	1	0	0	2	1	0	3	5	1
75	3	1	1	1	0	0	0	0	1	0	0	0	0	4	6	0	35	2	0	0	0	2		2	0	1	0	0	5	0	0	0		1	1	1	2	1	0	3	5	1
81	4	2	2	1	0	1	0	1	0	0	0	0	0	4	6	0	10	2	0	0	0	2		2	0	0	0	0	1	0	0	0	0	1	1	1	2	1	14	2	3	1
67	2	1	0	1	0	0	0	1	0	0	0	0	0	3	6	0	50	2	0	0	0	2		1	0	0	0	0	2	0	0	0	0	1	0	0	1	2	14	2	3	1
80	4	1	2	1	1	0	0	0	0	0	0	0	0	4	6	0	40	2	0	0	0	2		2	0	0	0	1	3	0	0	0	0	1	1	1	1	2	14	2	3	1
88	4	2	3	0	0	0	0	0	0	0	0	0	0	4	6	0	50	2	0	0	0	2		1	0	0	0	0	3	0	0	0	0	1	0	0	1	2	14	2	3	1
81	4	2	1	1	0	0	0	1	0	0	0	0	0	3	6	0	55	2	0	0	0	2	55	2	1	0	0	0	4	0	0	0		1	0	0	2	1	14	2	3	1
88	4	2	3	1	0	1	0	1	1	0	0	0	0	3	6	0	75	2	0	0	0	2		2	0	0	0	0	1	0	0	0		1	0	0	2	1	14	2	3	1
74	3	1	0	1	1	0	0	0	0	0	0	0	0	4	6	0	35	2	0	0	0	2	100	2	1	0	0	0	8	0	0	0		1	2	2	1	2	14	2	3	1
68	2	1	0	1	0	0	0	0	0	0	0	1	0	1	6	0	85	2	0	0	0	1		1	0	0	0	0	1	0	0	0	0	1	0	0	1	1	13	2	3	1
72	3	1	0	0	0	0	0	1	1	0	0	1	0	3	6	0	80	2	0	0	0	1		1	0	0	0	0	1	0	0	0	0	1	0	0	1	2	13	2	3	1
73	3	2	0	1	0	0	0	1	0	0	0	0	0	3	6	0	70	2	0	0	0	2	150	2	1	0	0	0	3	0	0	0		1	0	0	2	1	13	2	3	1
81	4	1	2	1	0	0	0	0	1	0	0	0	0	4	6	0	70	2	0	1	0	2	50	1	1	0	0	0	6	0	1	1		1	5	5	1	2	13	2	3	1
84	4	2	2	1	0	1	1	1	1	1	0	0	0	4	6	0	5	1	0	0	0	2		2	0	0	0	1	3	0	0	0		1		3	1	2	13	2	3	1
85	4	2	3	1	0	0	0	1	1	1	0	0	0	4	6	0	25	2	0	0	0	2	60	1	0	1	0	0	1	0	0	0		1	0	0	1	2	13	2	3	1
79	3	1	4	1	1	1	1	1	1	0	1	0	0	4	6	0	55	2	0	0	0	2		1	0	1	0	0	1	0	0	0	0	1	0	0	1	2	12	2	3	1
80	4	1	0	1	0	0	0	1	1	0	0	0	0	2	6	0	90	2	0	0	0	2	105	2	0	1	0	0	3	0	0	0		1	0	0	2	1	12	2	3	1
74	3	1	0	1	1	1	0	0	0	0	0	0	0	3	6	0	80	1	0	0	0	1		1	0	0	0	0	8	0	0	0		1	1	1	1	2	12	2	3	1
85	4	1	0											4	6	0	50	2				2	150	1					4	0	0	0		1	1	1	1	2	10	2	3	1
58	1	1	0	0	0	0	0	0	0	0	0	1	1	4	6	0	55	2	0	1	0	2	20	2	0	0	1	1	19	0	2	0	0	1	1	1	1	2	19	1	2	1
60	1	1	2	1	1	1	0	1	0	0	0	1	0	4	6	0	35	2	0	0	0	1		2	0	1	0	0	2	0	0	0	0	1	1	1	1	2	19	1	2	1
82	4	1	1	0	0	1	0	1	0	0	0	0	0	3	6	0	70	2	1	0	0	2	-1330	1	1	0	0	0	5	0	0	0	0	1	0	0	1	2	19	1	2	1
83	4	1	0	1	0	1	0	0	0	0	0	0	0	4	6	0	65	1	0	0	0	2	840	1	0	0	0	0	5	0	0	0	0	1	1	0	1	2	19	1	2	1
90	5	2	0	1	1	0	0	1	0	0	0	0	0	3	6	0	70	2	0	0	0	2		1	0	0	0	0	1	0	0	0	0	1		0	1	2	19	1	2	1
72	3	1	0	1	0	0	0	1	0	0	1	1	0	3	6	0	70	2	0	0	0	1	225	1	0	0	0	0	2	0	0	0	0	1	1	1	1	2	18	1	2	1
66	2	1	0	0	1	0	0	1	0	0	0	0	0	4	6	0	60	2	1	0	0	2		1	0	0	0	0	2	0	0	0		1	0	0	1	2	18	1	3	1
92	5	2	4	1	1	0	0	0	0	0	0	0	0	4	6	0	45	2	0	0	0	2	210	2	0	0	0	0	4	0	0	0	0	1	0	0	2	1	16	1	3	1
62	2	2	0	0	0	0	0	0	0	0	0	0	0	2	6	0	90	2	0	0	0	2	110	1	0	0	0	0	2	0	0	0	0	1	1	1	1	2	15	1	2	1
89	4	2	0	1	0	0	0	0	0	0	0	0	0	3	6	0	70	2	0	0	0	2		1	0	0	0	0	5	0	0	0	0	1		0	1	2	15	1	3	1
63	2	1	0	1	1	0	0	0	0	0	0	1	0	3	6	0	75	2	0	0	0	2	120	2	1	0	0	0	3	0	0	0		1	0	0	2	1	15	1	3	1
94	5	2	3	1	0	1	0	1	0	0	0	0	0	4	6	0	30	2	0	0	0	1		1	0	0	0	0	3	0	0	0	1	1	1	1	1	1	20	0	1	1
90	5	2	0	1	0	0	0	1	0	1	0	0	0	2	6	0	80	2	0	0	0	2		1	0	0	0	0	1	0	0	0	1	1	1	1	1	2	20	0	1	1
61	2	1	0	1	1	0	0	0	0	0	0	1	0	2	6	0	100	2	0	0	0	2	350	1	0	0	0	0	1	0	0	0	0	1	0	0	1	1	20	0	1	1
77	3	2	0	1	1	0	0	1	0	1	0	0	0	1	6	0	65	2	0	0	0	2		2	0	0	0	1	3	0	0	0	0	1	2	0	2	1	20	0	1	1
82	4	1	4	1	1	0	0	1	0	0	0	0	0	5	6	0	60	2	0	0	0	2	80	1	0	0	0	0	3	0	0	0	0	1	1	1	2	1	20	0	1	1
54	1	2	0	1	1	0	0	0	0	0	0	0	0	4	6	0	35	1	0	0	0	2	60	1	0	0	0	0	13	0	0	0	0	1	4	4	1	2	20	0	1	1
56	1	1	0	1	0	0	0	1	1	0	0	1	1	4	6	0	40	2	0	0	0	2	90	1	1	0	0	0	3	0	0	0	0	1	1	1	1	2	20	0	1	1
57	1	1	0	1	0	0	0	1	0	1	0	1	1	3	6	0	80	2	0	0	0	1	90	1	1	1	0	0	5	0	0	0	0	1	0	0	1	2	20	0	1	1
61	2	1	1	1	1	1	0	1	0	0	0	1	0	4	6	0	20	2	0	0	0	2	90	1	0	0	0	0	2	0	0	0	0	1	1	1	1	2	20	0	1	1
66	2	1	0	1	0	0	0	1	0	0	0	0	0	3	6	0	60	2	0	0	0	2	99	1	1	0	0	0	2	0	0	0	0	1	0	0	1	2	20	0	1	1
67	2	1	3	1	1	1	0	1	0	0	1	1	0	4	6	0	40	2	0	0	0	2	120	2	0	0	0	0	1	0	0	0	0	1	1	1	1	2	20	0	1	1
72	3	1	0	0	0	0	1	1	0	0	0	1	0	3	6	0	55	2	0	0	0	2	95	1	1	0	0	0	3	0	0	0	0	1	1	1	1	2	20	0	1	1
74	3	2	0	1	0	0	0	1	0	0	0	0	0	3	6	0	80	2	0	0	0	2		1	0	0	0	0	2	0	0	0	0	1	0	0	1	2	20	0	1	1
77	3	2	0	1	0	1	0	0	0	0	0	0	0	3	6	0	65	2	0	0	0	2	210	1	1	0	0	0	3	0	0	0	0	1	1	1	1	2	20	0	1	1
78	3	1	2	1	0	0	0	1	0	0	0	0	0	4	6	0	70	1	0	0	0	2	175	1	0	0	0	0	2	0	0	0	0	1	0	0	1	2	20	0	1	1
81	4	1	0	1	0	0	0	1	0	0	0	1	0	3	6	0	80	2	0	0	0	2	170	1	1	0	0	0	1	0	0	0	0	1	0	0	1	2	20	0	1	1
81	4	2	0	0	1	1	1	1	1	1	1	1	1	4	6	0	30	2	0	0	0	1		1	0	0	0	0	2	0	0	0	0	1	1	0	1	2	20	0	1	1
82	4	2	3	1	1	0	0	1	0	0	0	0	0	4	6	0	45	2	0	0	0	2		2	0	1	0	0	2	0	0	0	0	1		1	1	2	20	0	1	1
83	4	1	1	1	0	1	0	1	1	0	0	0	0	1	6	0	100	2	0	0	0	1	285	1	0	0	0	0	2	0	0	0	0	1	0	0	1	2	20	0	1	1
55	1	1	2	0	0	1	0	0	0	0	0	0	0	4	6	0	20	1	0	0	0	2	390	2	0	0	0	1	14	0	0	0		1	1	1	2	1	20	0	1	1
62	2	2	0	1	0	0	0	0	0	1	0	0	0	4	6	0	35	1	0	0	0	2	-1320	2	0	0	0	0	5	0	0	0		1	0	0	2	1	20	0	1	1
64	2	1	0	0	0	0	0	0	0	0	0	0	0	4	6	0	25	2	0	0	0	2		2	0	0	0	0	1	0	0	0		1	1	0	2	1	20	0	1	1
71	3	2	0	0	0	0	0	1	0	0	0	0	0	3	6	0	80	2	0	0	0	1		2	0	0	0	0	3	0	0	0		1	1	0	2	1	20	0	1	1
78	3	2	1	0	1	0	0	0	1	0	0	0	0	4	6	0	30	1	0	0	0	2		2	0	0	0	0	16	0	0	0		1	3	0	2	1	20	0	1	1
86	4	2	0	1	1	0	1	1	1	0	0	0	0	4	6	0	50	2	0	0	0	1		2	0	1	0	0	1	0	0	0		1	0	0	2	1	20	0	2	1
75	3	1	0	0	0	0	0	0	0	0	0	0	0	2	6	0	100	2	0	0	0	2	149	1	0	1	0	0	1	0	0	0		1	0	0	1	2	20	0	1	1
76	3	2	0	1	1	0	0	0	0	0	0	0	0	4	6	0	60	2	0	0	0	1		2	0	0	0	0	1	0	0	0		1	2	1	1	2	20	0	1	1
85	4	2	1	1	0	0	0	0	1	0	0	0	0	2	6	0	80	2	0	0	0	2		1	0	1	0	0	4	0	0	0		1	0	0	1	2	20	0	1	1
85	4	1	3	1	0	0	0	0	1	0	0	0	0	4	6	0	0	1	1	0	0	2		1	0	0	0	0	2	0	0	0	1	0								0
42	1	2	0	1	0	0	0	0	0	0	0	0	0	3	6	0	70	2	0	0	0	1	180	2	0	0	0	0	2	0	0	0	0	0	2	2	1					0
44	1	1	0	1	0	0	0	0	1	1	0	0	0	4	6	0	80	2	0	1	0	2	190	2	0	0	0	0	1	0	0	0	0	0								0
50	1	1	0	1	0	0	0	1	0	0	0	1	1	3	6	0	80	2	1	0	0	1	1020	1	0	0	0	0	2	0	0	0	0	0								0
54	1	1	0	1	0	0	0	1	0	0	0	0	0	1	6	0	85	2	0	0	0	2	360	1	0	0	0	0	1	0	0	0	0	0								0
66	2	1	0	1	0	0	0	1	0	0	0	0	0	2	6	0	60	2	0	0	0	1	220	2	1	0	0	0	2	0	0	0	0	0								0
73	3	1	1	1	0	0	0	1	0	0	0	0	0	3	6	0	100	2	0	0	0	2	35	1	0	1	0	0	4	0	0	0	0	0	1	1	1					0
73	3	1	0	1	0	0	0	0	0	0	0	0	0	4	6	0	25	2	0	0	0	2		1	0	0	0	0	1	0	0	0	0	0								0
76	3	1	2	1	1	0	0	1	1	0	0	0	0	2	6	0	100	2	0	0	0	1	181	2	0	0	0	0	4	0	0	0	0	0								0
77	3	2	2	0	1	0	0	0	0	0	0	0	0	4	6	0	25	2	0	0	0	2		1	0	0	0	0	2	0	0	0	0	0								0
79	3	2	0	1	0	1	0	1	0	0	0	0	0	4	6	0	40	1	1	0	0	1		1	0	1	0	1	0	0	0	0	0	0								0
83	4	2	1	1	0	1	0	0	0	0	0	0	0	4	6	0	50	1	0	0	0	2	180	1	0	0	0	0	0	0	0	0	0	0								0
85	4	2	0	1	0	0	0	0	0	0	0	0	0	1	6	0	100	2	0	0	0	2		1	0	0	0	0	1	0	0	0	0	0	2	2	1					0
88	4	1	0	0	0	0	0	0	0	0	0	0	0	2	6	0	70	2	0	0	0	1	180	2	1	0	0	0	1	0	0	0	0	0								0
81	4	2	1	1	0	0	0	0	1	0	0	0	0	3	6	0	100	2	0	0	0	1	700	1	0	0	0	0	0	0	0	0		0	1	0	1					0
90	5	2	1	1	0	0	0	1	1	1	0	0	0	4	6	0	40	2	0	1	0	2	120	1	0	1	0	0	9	0	0	0		0								0
73	3	1	0	1	1	0	0	0	0	0	0	0	0	2	5	0	90	2	0	0	0	2	100	1	0	0	0	0	4	0	0	0	0	1	0	0	1	2	9	3	4	1
89	4	2	0	1	0	0	0	0	1	1	0	0	0	3	5	0	80	2	0	0	0	2	90	1	1	0	0	0	5	0	0	0	0	1	1	1	1	2	9	3	4	1
76	3	1	0	1	0	0	0	0	1	0	0	0	0	4	5	0	25	2	1	0	0	2	90	1	1	0	0	0	4	0	0	0		1	1	1	1	2	8	3	4	1
78	3	2	0	1	0	0	0	1	0	0	0	0	0	4	5	0	30	2	0	0	0	1	600	1	0	0	0	0	3	0	0	0	0	1	0	0	1	2	3	3	5	1
48	1	1	0	0	0	0	0	0	0	0	0	0	0	4	5	0	30	2	0	0	0	2		1	0	0	0	0	2	0	0	0	0	1	0	0	1	2	14	2	3	1
50	1	1	0	1	0	0	0	1	0	0	0	0	0	2	5	0	90	2	0	0	0	2		1	0	1	0	0	1	0	0	0	0	1	0	0	1	2	14	2	3	1
69	2	1	0	1	0	0	0	0	1	0	0	1	1	4	5	0	70	1	0	0	0	2	135	1	0	0	0	1	11	0	1	1	0	1	0	0	1	2	14	2	3	1
89	4	2	2	1	0	0	0	0	0	1	0	0	0	4	5	0	25	2	0	0	0	2		1	0	0	0	0	3	0	0	0		1	2	1	1	2	14	2	3	1
64	2	2	0	0	0	0	0	0	0	0	0	1	1	3	5	0	70	2	0	0	0	1	190	1	1	0	0	0	3	0	0	0	0	1	0	0	1	1	13	2	3	1
89	4	2	4	1	1	1	0	1	0	1	0	0	0	4	5	0	10	2	0	0	0	2		1	0	0	0	0	2	0	0	0	0	1	1	1	2	1	13	2	3	1
73	3	1	0	1	0	0	0	0	0	0	0	1	1	4	5	0	15	2	0	0	0	1	95	1	1	0	0	0	2	0	0	0	0	1	1	1	1	2	13	2	3	1
77	3	2	3	1	1	0	0	0	1	0	0	0	0	4	5	0	60	1	1	0	1	2		1	0	0	0	1	5	0	0	0	0	1		0	1	2	13	2	3	1
81	4	2	1	1	0	0	0	0	0	0	0	0	0	4	5	0	30	2	0	0	0	2		2	1	1	0	0	4	0	0	0	0	1	1	1	1	2	13	2	3	1
68	2	1	0	1	0	0	0	0	0	0	0	0	0	3	5	0	90	2	1	0	0	2		1	0	0	0	1	4	0	0	0		1	1	1	1	1	13	2	3	1
69	2	1	0	1	0	0	0	0	0	0	0	0	0	3	5	0	60	2	0	0	0	2	205	2	1	0	0	0	2	0	0	0		1	0	0	2	1	13	2	3	1
76	3	1	0	1	0	0	0	1	0	0	0	0	0	4	5	0	60	2	0	0	0	2		1	0	1	0	0	2	0	0	0		1	0	0	1	2	13	2	3	1
88	4	2	3	1	1	0	0	1	1	0	0	0	0	5	5	0	10	2	0	0	0	2		1	0	0	0	0	3	0	0	0	1	1		0	1	2	12	2	3	1
44	1	1	0	1	0	0	0	1	0	0	0	1	0	4	5	0	50	2	0	0	0	2		1	1	0	0	0	11	0	0	0	0	1	1	1	1	2	12	2	3	1
64	2	1	0	1	1	0	0	1	0	0	1	1	0	2	5	0	70	2	0	0	0	1		1	0	0	0	0	7	0	0	0	0	1		0	1	2	12	2	3	1
89	4	1	0	0	1	0	0	0	1	1	0	0	0	3	5	0	45	2	0	0	0	1		1	0	0	0	0	3	0	0	0	0	1	1	1	1	2	12	2	3	1
50	1	1	0	1	0	0	0	0	0	0	0	0	0	1	5	0	98	2	1	0	0	2		1	0	0	0	1	10	0	0	0		1	1	1	1	2	12	2	3	1
76	3	1	0	1	0	0	0	1	0	0	0	0	0	2	5	0	80	2	0	0	0	2	130	1	0	0	0	0	5	0	0	0		1	0	0	1	2	12	2	3	1
51	1	1	0	0	0	0	0	0	0	0	0	0	0	2	5	0	70	2	0	0	0	1	510	1	0	0	0	0	3	0	0	0	0	1	0	0	1	2	19	1	2	1
58	1	2	0	1	0	0	0	1	0	0	0	0	0	1	5	0	90	2	0	0	0	2		1	0	0	0	0	2	0	0	0	0	1	0	0	1	2	19	1	2	1
58	1	1	0	1	0	0	0	1	0	0	0	0	0	2	5	0	90	2	0	0	0	1		1	0	0	0	0	3	0	0	0	0	1	0	0	1	2	19	1	2	1
67	2	1	2	0	1	1	0	0	0	0	1	1	0	4	5	0	40	2	1	0	0	2		1	0	0	0	0	2	0	0	0	0	1	0	0	1	2	19	1	2	1
74	3	1	0	1	0	0	0	1	0	0	0	0	0	2	5	0	80	2	0	0	0	1		1	0	0	0	0	3	0	0	0	0	1	1	0	1	2	19	1	2	1
76	3	2	3	1	0	0	0	1	0	1	0	0	0	3	5	0	50	2	0	0	0	2	70	1	1	0	0	0	3	0	0	0	0	1	0	0	1	2	19	1	2	1
69	2	2	0	0	0	1	0	0	0	0	0	0	0	4	5	0	25	2	0	0	0	2	70	1	0	0	0	0	1	0	0	0		1	1	1	1	2	19	1	1	1
75	3	1	0	1	1	0	1	0	0	0	0	0	0	3	5	0	60	2	0	0	0	2		1	0	0	0	0	2	0	0	0		1	1	1	1	2	19	1	2	1
84	4	2	4	1	0	0	0	0	0	1	0	0	0	4	5	0	20	2	0	0	0	2		1	0	1	0	0	1	0	0	0		1		0	1	2	19	1	2	1
91	5	1	0	1	0	0	0	0	0	0	0	0	0	4	5	0	55	2	0	0	0	2		2	0	0	0	0	1	0	0	0	1	1	2	1	1	2	18	1	2	1
72	3	2	0	1	0	1	0	0	0	0	1	0	0	3	5	0	80	2	0	1	0	2		1	0	1	0	0	4	0	0	0	0	1		0	1	2	18	1	2	1
73	3	2	0	1	0	0	0	0	0	0	0	0	0	3	5	0	45	2	0	0	0	2		1	0	0	0	0	2	0	0	0		1	0	0	1	2	18	1	2	1
78	3	2	0	1	1	0	0	0	0	0	0	0	0	3	5	0	60	2	0	0	0	2	70	2	1	1	0	0	1	0	0	0	0	1	0	0	2	1	17	1	2	1
77	3	1	0	1	0	0	0	1	0	0	0	0	1	3	5	0	45	1	0	0	1	1		1	0	0	0	1	9	0	0	0	0	1		0	1	1	15	1	2	1
85	4	1	4	1	0	1	0	1	0	1	0	0	0	4	5	0	50	2	0	0	0	2		2	0	0	0	0	2	0	0	0	0	1	0	0	2	1	15	1	3	1
87	4	1	2	1	1	1	0	1	0	1	0	0	0	4	5	0	30	2	0	1	0	2	75	1	0	0	0	0	6	0	0	0	0	1	0	0	1	1	15	1	3	1
89	4	2	0	1	0	0	0	1	0	0	0	0	0	4	5	0	40	2	0	0	0	2	80	1	1	0	0	0	10	0	0	0		1	0	0	1	2	15	1	3	1
94	5	2	2	0	0	0	0	1	0	0	0	0	0	3	5	0	40	2	0	0	0	2	40	1	0	0	0	0	2	0	0	0	1	1	0	0	1	1	20	0	1	1
46	1	1	0	1	0	0	0	0	0	0	0	1	0	3	5	0	90	2	0	0	0	1		2	0	0	0	0	1	0	0	0	0	1	0	0	2	1	20	0	1	1
48	1	1	0	1	0	0	0	0	0	0	0	1	0	4	5	0	65	2	0	0	0	2	120	2	1	0	0	0	1	0	0	0	0	1	0	0	2	1	20	0	1	1
57	1	1	0	1	0	0	0	1	0	0	1	1	0	4	5	0	25	2	0	0	0	2		1	0	0	0	0	8	0	0	0	0	1	1	0	1	1	20	0	1	1
58	1	1	1	1	0	0	0	0	0	0	0	0	0	3	5	0	90	2	0	0	0	2		1	0	0	0	0	2	0	0	0	0	1		0	1	1	20	0	1	1
60	1	1	0	1	0	0	0	0	0	0	0	0	0	3	5	0	40	2	0	0	0	2	360	1	0	0	0	0	1	0	0	0	0	1	0	0	1	1	20	0	1	1
64	2	1	0	1	0	0	0	1	0	0	0	1	0	4	5	0	55	2	0	0	0	2	100	2	1	0	0	0	5	0	0	0	0	1	0	0	2	1	20	0	1	1
66	2	1	0	0	0	0	1	1	0	0	0	0	0	2	5	0	80	2	0	0	0	2	210	2	1	0	0	0	1	0	0	0	0	1	1	1	2	1	20	0	1	1
71	3	1	0	1	0	0	0	0	0	0	0	1	0	2	5	0	100	2	0	0	0	1	255	2	1	0	0	0	5	0	0	0	0	1	0	0	2	1	20	0	1	1
74	3	1	0	1	0	0	0	0	0	0	0	0	0	1	5	0	90	1	0	0	0	2	995	1	0	0	0	0	7	0	0	0	0	1	0	0	1	1	20	0	1	1
76	3	2	0	0	0	0	0	0	0	0	0	0	0	1	5	0	95	2	0	0	0	2	550	1	0	0	0	0	2	0	0	0	0	1	1	1	1	1	20	0	1	1
78	3	1	0	1	0	0	0	0	0	1	0	0	0	2	5	0	90	2	0	0	0	2	105	1	0	0	0	0	3	0	0	0	0	1	1	1	2	1	20	0	1	1
80	4	1	0	1	0	0	0	1	0	0	0	0	0	1	5	0	100	2	0	0	0	2	52	1	0	0	0	0	2	0	0	0	0	1	1	1	1	1	20	0	1	1
82	4	2	0	1	0	0	0	1	0	0	0	0	0	4	5	0	55	2	0	0	0	1	900	2	0	1	0	0	2	0	0	0	0	1	1	0	2	1	20	0	1	1
83	4	2	2	1	0	0	0	0	0	0	0	0	0	4	5	0	80	2	0	0	0	2	235	1	1	0	0	0	1	0	0	0	0	1	0	0	1	1	20	0	1	1
84	4	1	0	1	1	0	0	1	0	0	0	0	0	3	5	0	60	2	1	0	0	1	0	2	0	0	0	0	3	0	0	0	0	1	0	0	2	1	20	0	1	1
32	1	1	0	0	0	0	0	0	0	0	0	0	0	4	5	0	60	2	0	0	0	2	135	1	1	0	0	0	2	0	0	0	0	1	0	0	1	2	20	0	1	1
47	1	1	0	0	0	0	0	0	0	0	0	1	0	2	5	0	40	2	0	0	0	1	5164	1	0	0	0	0	4	0	0	0	0	1	4	0	1	2	20	0	2	1
48	1	2	0	0	0	0	0	0	0	0	0	1	0	1	5	0	90	2	0	0	0	2	140	1	1	0	0	0	2	0	0	0	0	1	1	1	1	2	20	0	1	1
50	1	2	0	1	0	1	0	1	0	0	0	1	0	2	5	0	90	2	0	0	0	2	785	1	0	0	0	0	1	0	0	0	0	1	1	0	1	2	20	0	1	1
66	2	1	0	1	0	1	0	1	1	0	0	0	0	2	5	0	80	2	0	0	0	2		1	0	0	0	0	1	0	0	0	0	1	0	0	1	2	20	0	1	1
73	3	2	0	1	0	0	0	0	0	0	0	0	0	4	5	0	50	2	0	0	0	2	195	1	1	0	0	0	1	0	0	0	0	1	2	2	1	2	20	0	1	1
74	3	2	1	1	0	0	0	1	1	0	0	0	0	3	5	0	80	2	0	0	0	2		1	0	0	0	0	2	0	0	0	0	1	1	1	1	2	20	0	1	1
76	3	2	0	1	0	0	0	1	0	0	0	0	0	2	5	0	100	1	0	0	0	1		1	0	0	0	0	3	0	0	0	0	1	1	0	1	2	20	0	1	1
78	3	2	1	1	1	1	0	0	0	0	0	0	0	4	5	0	55	2	0	0	0	1	243	1	1	0	0	0	4	0	0	0	0	1	0	0	1	2	20	0	1	1
80	4	1	0	0	0	0	0	0	0	0	0	1	0	4	5	0	20	2	0	0	0	2	171	1	1	0	0	0	1	0	0	0	0	1	1	1	1	2	20	0	1	1
83	4	1	0	0	0	0	0	0	0	0	0	0	0	3	5	0	80	2	0	0	0	2		1	0	0	0	0	1	0	0	0	0	1	1	0	1	2	20	0	1	1
84	4	2	0	1	0	0	0	0	0	0	0	0	0	2	5	0	65	2	0	0	0	2		1	0	0	0	0	1	0	0	0	0	1	0	0	1	2	20	0	1	1
86	4	1	3	1	1	0	0	0	0	0	0	0	0	4	5	0	70	2	0	0	0	2	70	2	1	0	0	0	3	0	0	0	0	1	1	1	1	2	20	0	1	1
89	4	2	3	0	0	1	0	0	1	0	0	0	0	4	5	0	25	2	0	0	0	2		1	0	0	0	0	2	0	0	0	0	1	0	0	1	2	20	0	1	1
89	4	1	1	1	0	0	0	1	0	0	0	0	0	4	5	0	55	2	0	0	0	1	165	1	1	0	0	0	3	0	0	0	0	1	5	5	1	2	20	0	1	1
57	1	2	1	1	0	0	0	1	0	0	0	1	0	2	5	0	80	2	0	0	0	1	540	2	0	0	0	0	3	0	0	0		1	0	0	2	1	20	0	1	1
65	2	1	0	1	0	0	0	0	0	1	0	0	0	2	5	0	80	2	0	0	0	2	100	1	0	0	0	0	2	0	0	0		1	0	0	1	1	20	0	1	1
65	2	2	0	0	0	0	0	1	0	0	0	0	0	3	5	0	45	2	0	0	0	2	180	1	0	0	0	0	1	0	0	0		1	0	0	1	1	20	0	1	1
72	3	1	0	1	0	0	0	0	0	0	0	0	0	4	5	0	30	2	0	0	0	2		2	0	0	0	1	2	0	0	0		1	0	0	2	1	20	0	1	1
73	3	1	0	0	0	0	0	0	0	0	0	0	0	4	5	0	45	2	0	0	0	1	320	1	0	0	0	0	2	0	0	0		1	0	0	1	1	20	0	1	1
83	4	2	2	1	0	0	0	0	0	1	0	0	0	4	5	0	70	2	0	0	0	2	275	1	0	1	0	0	1	0	0	0		1	1	1	1	1	20	0	1	1
46	1	1	0	1	0	0	0	1	0	0	0	1	0	3	5	0	100	2	0	0	0	1	264	1	0	0	0	0	2	0	0	0		1	2	2	1	2	20	0	1	1
50	1	1	0	0	0	0	0	0	0	0	0	1	1	4	5	0	35	2	0	0	0	2	780	1	0	0	0	0	3	0	1	1		1	1	0	1	2	20	0	1	1
58	1	1	0	1	1	1	1	1	0	1	0	1	0	4	5	0	50	2	0	0	0	2	1050	1	0	1	0	0	1	0	0	0		1	1	0	1	2	20	0	1	1
62	2	1	0	0	0	0	0	1	0	0	0	0	0	2	5	0	60	2	0	0	0	2		1	0	0	0	0	5	0	0	0		1	1	0	1	2	20	0	1	1
64	2	1	1	1	0	1	0	0	0	1	0	1	1	2	5	0	100	2	0	0	0	2		1	0	0	0	0	2	0	0	0		1	4	3	1	2	20	0	2	1
65	2	1	0	1	0	0	0	0	0	0	0	0	0	2	5	0	80	2	0	0	0	2	65	1	1	0	0	0	1	0	0	0		1	0	0	1	2	20	0	1	1
76	3	2	0	1	0	0	0	1	0	1	0	1	0	2	5	0	80	2	0	0	0	1		1	0	0	0	0	1	0	0	0		1	1	0	1	2	20	0	1	1
76	3	1	1	1	1	1	1	1	0	0	0	0	0	1	5	0	80	2	0	0	0	1	180	2	1	0	0	0	3	0	0	0		1	1	1	1	2	20	0	1	1
78	3	1	0	1	0	1	0	1	0	0	0	0	0	4	5	0	40	1	0	0	0	2	360	1	0	0	0	0	7	0	0	0		1	0	0	1	2	20	0	1	1
84	4	2	0	1	0	0	0	0	0	0	0	0	0	4	5	0	70	2	0	0	0	2		1	0	0	0	0	1	0	0	0		1	0	0	1	2	20	0	1	1
89	4	1	1	1	1	0	0	0	1	0	0	0	0	4	5	0	40	2	0	0	0	2		1	0	0	0	0	4	0	0	0		1	1	1	1	2	20	0	2	1
59	1	2	0	1	0	0	0	0	1	0	0	0	0	3	5	0	70	2	1	1	0	2	100	1	1	1	1	1	0	0	1	1	1	0								0
41	1	2	0	0	0	0	0	0	0	0	0	0	0	4	5	0	90	2	0	0	0	2	60	2	1	0	0	0	1	0	0	0	0	0								0
42	1	2	0	0	0	0	0	0	0	1	0	0	0	2	5	0	80	2	0	0	0	2	1425	2	0	1	0	0	1	0	0	0	0	0								0
45	1	1	0	0	0	0	0	0	1	0	0	0	0	3	5	0	70	2	0	0	0	2		1	0	0	0	0	3	0	0	0	0	0								0
61	2	1	0	1	1	0	0	0	0	0	0	0	0	2	5	0	90	2	0	0	0	1	180	2	1	0	0	0	2	0	0	0	0	0								0
62	2	2	0	1	1	1	0	1	0	0	0	1	0	4	5	0	65	2	0	0	0	1		2	0	0	0	0	1	0	0	0	0	0								0
62	2	1	0	1	0	0	0	1	0	0	0	1	0	3	5	0	45	2	0	0	0	2		1	0	0	0	0	2	0	0	0	0	0								0
62	2	1	0	1	0	0	0	0	0	0	0	0	0	2	5	0	75	2	0	0	0	1		2	0	0	0	0	3	0	0	0	0	0								0
62	2	2	0	0	0	0	0	0	0	0	0	0	0	3	5	0	70	2	0	0	0	2	330	1	0	0	0	0	2	0	0	0	0	0	4	4	1					0
69	2	2	0	1	1	0	0	0	0	0	0	0	0	2	5	0	80	2	0	0	0	1	200	1	0	0	0	0	2	0	0	0	0	0	4	4	1					0
70	3	2	1	1	1	0	0	0	0	0	0	1	1	4	5	0	55	2	0	0	0	2		2	0	0	0	0	1	0	0	0	0	0	4	4	1					0
73	3	1	0	1	1	0	0	1	0	1	0	1	0	3	5	0	70	2	0	0	0	2		2	0	0	0	0	2	0	0	0	0	0								0
79	3	2	1	0	0	0	0	0	0	0	0	0	0	5	5	0	10	1	0	0	0	2		2	0	0	0	0	0	0	0	0	0	0								0
81	4	1	0	1	1	0	0	1	1	1	0	1	0	3	5	0	70	2	0	0	0	1		1	0	0	0	0	1	0	0	0	0	0								0
83	4	2	4	1	1	1	0	1	0	0	0	0	0	4	5	0	25	2	0	0	0	2		1	0	0	0	0	2	0	0	0	0	0								0
85	4	2	2	1	0	0	0	0	0	1	0	0	0	4	5	0	50	2	0	0	0	2	270	2	1	0	0	0	3	0	0	0	0	0								0
86	4	2	0	1	0	0	0	0	0	0	0	0	0	3	5	0	70	2	0	0	0	2	360	2	0	0	0	0	1	0	0	0	0	0								0
92	5	1	0	1	1	0	0	1	0	1	0	0	0	2	5	0	75	2	0	0	0	2	125	2	0	0	0	0	2	0	0	0	0	0								0
64	2	1	0	1	0	0	0	0	1	0	0	0	0	4	5	0	50	2	0	0	0	2		2	0	0	0	0	1	0	0	0		0	2	2	1					0
66	2	1	0	1	0	0	0	0	0	0	0	1	1	2	5	0	80	2	0	1	0	2	51	1	0	0	0	0	5	0	1	1		0								0
72	3	1	1	1	0	0	0	1	0	0	0	0	0	2	5	0	70	2	0	0	0	2	75	1	0	0	0	0	1	0	0	0		0	1	1	1					0
75	3	2	2	1	0	1	0	0	0	0	0	0	0	3	5	0	45	1	0	0	0	1	1600	2	0	0	0	0	1	0	0	0		0								0
75	3	1	4	1	1	0	0	0	1	0	0	0	0	4	4	0	20	2	0	0	0	2	225	1	0	0	0	0	4	0	0	0	1	1	1	1	2	1	9	3	5	1
55	1	1	0	1	0	0	0	0	0	0	0	1	0	1	4	0	85	2	1	0	0	2	25	2	1	0	0	1	7	0	0	0	0	1	3	3	1	2	9	3	4	1
67	2	1	3	0	1	1	0	0	0	0	0	0	0	4	4	0	20	2	0	0	0	2	80	1	0	0	0	0	1	0	0	0	0	1	0	0	1	2	9	3	5	1
74	3	1	0	1	1	0	0	1	0	0	0	0	0	4	4	0	35	2	0	0	0	2		1	0	0	0	0	3	0	0	0	0	1	0	0	1	2	9	3	5	1
67	2	2	0	1	1	0	0	1	0	0	0	0	0	2	4	0	100	1	0	0	0	2		1	0	0	0	1	15	0	0	0		1		16	1	2	8	3	5	0
93	5	2	1	1	0	0	0	0	0	0	0	0	0	3	4	0	60	2	0	0	0	2		1	0	0	0	0	1	0	0	0		1	0	0	1	2	8	3	4	1
69	2	2	0	1	0	0	0	1	0	0	0	0	0	3	4	0	40	2	0	0	0	2		1	0	0	0	0	1	0	0	0	0	1	0	0	1	2	7	3	5	1
97	5	2	3	1	0	0	0	0	0	0	0	1	0	4	4	0	60	2	0	0	0	2		1	0	0	0	0	2	0	0	0	1	1	0	0	1	1	5	3	5	1
85	4	1	1	1	0	0	0	0	0	0	0	0	0	2	4	0	80	2	0	0	0	2		2	0	0	0	0	10	0	0	0	0	1	0	0	2	1	5	3	5	1
83	4	1	0	1	0	0	0	1	0	0	0	0	0	3	4	0	50	2	0	0	0	2	90	2	0	1	0	0	1	0	0	0	0	1	0	0	2	1	14	2	3	1
49	1	2	0	0	0	0	0	0	0	0	0	1	1	4	4	0	30	1	0	0	0	2		1	0	0	0	1	10	0	0	0	0	1	1	1	1	2	14	2	3	1
61	2	1	1	1	1	1	1	1	0	0	0	0	0	2	4	0	70	2	0	0	0	2	290	1	0	0	0	0	1	0	0	0	0	1	0	0	1	2	14	2	3	1
80	4	1	0	1	1	0	0	0	0	0	0	0	0	3	4	0	50	2	0	0	0	2	420	2	0	0	0	0	4	0	0	0		1	0	0	2	1	14	2	3	1
69	2	1	0	0	0	1	0	0	0	0	0	0	0	1	4	0	100	2	0	0	0	1	260	1	0	0	0	0	2	0	0	0		1	0	0	1	2	14	2	3	1
74	3	1	0	1	0	1	0	1	0	0	0	1	0	1	4	0	90	2	0	0	0	1		1	0	0	0	0	4	0	0	0		1		4	1	2	14	2	3	1
82	4	1	2	1	1	1	0	1	1	1	0	0	0	4	4	0	45	2	1	0	0	2		2	0	0	0	0	2	0	0	0		1	3	3	1	2	14	2	3	1
72	3	2	0	1	0	0	0	0	0	0	0	0	0	3	4	0	60	2	0	0	0	1		1	0	1	0	0	7	0	0	0	1	1		0	1	2	13	2	4	1
74	3	1	0	1	1	0	0	0	0	0	0	0	0	3	4	0	50	2	0	0	0	2		1	0	0	0	0	2	0	0	0	0	1	1	1	2	1	13	2	3	1
87	4	2	0	0	0	0	0	0	0	0	0	0	0	3	4	0	15	2	0	0	0	2		1	0	0	0	0	2	0	0	0	0	1	1	0	1	2	13	2	4	1
67	2	1	4	1	1	0	0	1	0	1	0	0	0	5	4	0	55	2	0	0	0	2	155	1	1	0	0	0	4	0	2	0		1	0	0	1	1	13	2	3	1
83	4	2	0	1	0	0	0	0	1	1	1	0	0	4	4	0	20	2	0	0	0	1		2	0	0	0	0	1	0	0	0		1		1	1	2	13	2	3	1
91	5	2	1	1	0	0	0	0	0	0	0	0	0	1	4	0	100	2	0	0	0	2		1	0	0	0	0	4	0	0	0	0	1		0	1	1	19	1	2	1
55	1	1	0	1	1	0	0	0	0	0	0	1	0	2	4	0	100	2	0	0	0	2		1	0	0	0	0	1	0	0	0		1	0	0	1	2	19	1	2	1
63	2	1	0	0	0	0	1	1	0	1	0	0	0	4	4	0	45	2	0	1	0	2	0	2	1	0	0	0	4	0	0	0		1	1	1	1	2	19	1	2	1
67	2	1	1	1	0	1	0	1	1	0	0	1	0	2	4	0	25	2	0	0	0	2	120	1	1	0	0	0	1	0	0	0		1	1	1	1	2	19	1	2	1
76	3	1	0	1	0	0	0	1	0	0	0	0	0	3	4	0	90	2	1	0	0	2		1	0	0	0	0	4	0	0	0	0	1	2	0	1	1	18	1	2	1
89	4	2	3	1	0	0	0	1	0	0	1	0	0	3	4	0	80	2	0	0	0	2		2	0	0	0	0	2	0	0	0	0	1	0	0	2	1	18	1	2	1
48	1	1	0	1	1	0	0	0	0	0	0	1	0	1	4	0	90	2	0	0	0	2		1	0	0	0	0	1	0	0	0	0	1	0	0	1	2	18	1	2	1
59	1	1	1	0	1	1	0	1	0	0	0	0	0	2	4	0	70	2	0	0	0	1	615	1	0	0	0	0	6	0	0	0	0	1	1	1	1	2	18	1	2	1
85	4	2	0	1	0	0	0	1	0	1	0	0	0	2	4	0	80	2	0	0	0	2	225	1	1	0	0	0	1	0	0	0	0	1	1	1	1	2	18	1	2	1
73	3	1	0	1	1	0	0	1	1	0	0	0	0	3	4	0	55	2	0	0	0	2	300	1	0	1	0	1	5	0	1	1		1	0	0	1	2	18	1	2	1
86	4	2	3	1	0	0	0	0	1	0	0	0	0	4	4	0	60	1	0	1	0	1	240	1	0	0	0	0	7	0	0	0		1	3	3	1	2	18	1	2	1
69	2	2	0	1	0	0	0	1	1	0	0	0	0	4	4	0	15	2	0	0	0	1	365	1	0	0	0	1	8	0	0	0	0	1	0	0	1	1	15	1	3	1
71	3	1	0	1	1	0	1	0	0	1	0	0	0	4	4	0	20	2	0	0	0	1	190	2	1	0	0	0	5	0	0	0	0	1	1	1	1	2	15	1	3	1
79	3	2	0	1	0	0	0	1	0	0	1	0	0	3	4	0	100	2	0	0	0	2		1	0	0	0	0	3	0	0	0	1	1	0	0	1	2	20	0	1	1
35	1	1	0	0	0	0	0	0	0	0	0	1	0	1	4	0	100	2	0	0	0	1	295	2	0	0	0	0	1	0	0	0	0	1	0	0	2	1	20	0	1	1
50	1	1	0	0	0	0	0	1	0	0	0	0	0	3	4	0	90	2	0	0	0	2	100	2	0	0	0	0	2	0	0	0	0	1	0	0	2	1	20	0	1	1
59	1	1	0	1	0	0	0	0	0	0	0	0	0	3	4	0	50	1	0	0	0	2		1	0	0	0	0	4	0	0	0	0	1	0	0	1	1	20	0	1	1
62	2	1	0	1	0	1	0	0	0	0	0	0	0	1	4	0	100	2	0	0	0	2	165	1	0	0	0	0	1	0	0	0	0	1	0	0	1	1	20	0	1	1
65	2	2	4	1	0	1	0	1	1	1	1	1	1	4	4	0	60	2	0	0	0	2		1	0	0	0	0	2	0	0	0	0	1	1	1	1	1	20	0	1	1
67	2	1	0	1	0	0	0	0	0	0	0	1	1	3	4	0	70	2	0	0	0	2		1	0	0	0	0	2	0	0	0	0	1	0	0	1	1	20	0	1	1
68	2	1	2	1	0	0	0	1	1	1	0	0	0	3	4	0	30	2	0	0	0	2	45	1	0	0	0	0	2	0	0	0	0	1	0	0	1	1	20	0	1	1
68	2	1	0	1	0	1	0	1	1	0	0	0	0	3	4	0	80	2	0	0	0	1	255	1	0	0	0	0	1	0	0	0	0	1	0	0	1	1	20	0	1	1
70	3	1	0	1	0	0	0	0	0	0	0	1	0	1	4	0	100	2	0	0	0	2		2	1	0	0	0	2	0	0	0	0	1	0	0	2	1	20	0	1	1
71	3	1	0	1	0	0	0	0	0	0	0	0	0	2	4	0	70	2	0	0	0	1	180	2	1	0	0	0	1	0	0	0	0	1	0	0	2	1	20	0	1	1
73	3	1	0	1	0	0	0	0	1	0	0	0	1	4	4	0	40	2	0	0	0	2	225	2	0	0	0	0	5	0	0	0	0	1	0	0	2	1	20	0	1	1
74	3	1	1	1	1	0	0	1	0	0	0	0	1	3	4	0	80	2	0	0	0	2	70	1	1	0	0	0	2	0	0	0	0	1	0	0	1	1	20	0	1	1
74	3	1	0	1	0	0	0	1	0	1	0	0	0	4	4	0	55	2	0	0	0	1	685	1	0	0	0	0	2	0	0	0	0	1	1	1	1	1	20	0	1	1
78	3	2	2	1	1	0	1	1	1	1	0	0	0	4	4	0	50	2	0	0	0	2	140	1	1	0	0	0	2	0	0	0	0	1	0	0	1	1	20	0	1	1
79	3	2	3	1	0	1	0	0	0	0	0	0	0	3	4	0	60	2	0	0	0	2	145	1	0	0	0	0	3	0	0	0	0	1	1	1	2	1	20	0	1	1
79	3	2	1	1	0	1	0	0	0	0	0	0	0	3	4	0	70	2	0	0	0	1	195	1	1	0	0	0	9	0	0	0	0	1	1	1	2	1	20	0	1	1
80	4	1	0	0	0	0	0	0	0	0	0	0	0	1	4	0	95	2	0	0	0	2		2	0	0	0	0	2	0	0	0	0	1		1	2	1	20	0	1	1
82	4	2	0	1	0	1	1	0	1	1	1	0	0	2	4	0	100	2	0	0	0	2		2	0	0	0	0	1	0	0	0	0	1	0	0	2	1	20	0	1	1
83	4	1	1	1	0	1	0	1	0	0	0	0	0	3	4	0	65	2	0	0	0	2	75	1	0	0	0	0	1	0	0	0	0	1	0	0	1	1	20	0	1	1
83	4	1	1	0	1	0	0	0	0	0	0	1	1	2	4	0	90	2	0	0	0	2		1	0	1	0	0	1	0	0	0	0	1	0	0	1	1	20	0	1	1
84	4	1	2	1	1	1	0	1	0	0	0	0	0	3	4	0	80	2	0	0	0	1	1155	1	0	0	0	0	1	0	0	0	0	1	1	0	1	1	20	0	1	1
87	4	2	1	1	0	0	0	0	0	0	0	0	0	4	4	0	45	2	0	0	0	2		2	0	0	0	0	1	0	0	0	0	1	0	0	2	1	20	0	1	1
94	5	2	3	1	1	1	0	1	1	1	0	0	0	4	4	0	55	2	0	0	1	2		1	0	0	0	0	7	0	0	0	0	1	1	1	2	1	20	0	1	1
53	1	1	0	0	0	0	0	1	0	0	0	1	0	3	4	0	80	2	1	0	0	1		1	0	0	0	0	0	0	0	0	0	1	3	1	1	2	20	0	1	1
70	3	2	3	1	0	0	0	1	0	0	0	0	0	4	4	0	55	2	0	0	0	1	425	1	0	0	0	0	2	0	0	0	0	1	4	4	1	2	20	0	1	1
71	3	1	0	0	0	0	0	1	1	1	0	0	0	3	4	0	80	2	0	0	0	2	720	1	0	0	0	0	5	0	0	0	0	1	0	0	1	2	20	0	1	1
73	3	1	0	0	0	0	0	1	0	0	0	0	0	4	4	0	70	2	1	0	0	1	1005	1	0	0	0	0	6	0	0	0	0	1	1	0	1	2	20	0	2	1
74	3	1	0	1	0	0	0	1	0	0	0	0	0	2	4	0	90	2	0	0	0	1		2	0	1	0	0	4	0	0	0	0	1	1	1	1	2	20	0	1	1
75	3	1	0	1	0	0	0	0	1	0	0	0	0	3	4	0	85	1	0	0	0	1	420	1	0	0	0	0	1	0	0	0	0	1	0	0	1	2	20	0	1	1
76	3	1	1	1	0	1	0	1	0	0	0	0	0	3	4	0	80	2	0	0	0	2		1	0	0	0	0	4	0	0	0	0	1	0	0	1	2	20	0	1	1
79	3	1	2	0	1	1	1	1	1	1	1	0	0	5	4	0	20	2	0	0	0	2		1	0	0	0	0	4	0	0	0	0	1	0	0	1	2	20	0	1	1
81	4	1	3	1	0	0	0	0	0	0	0	0	0	3	4	0	65	2	0	0	0	2	300	1	0	0	0	0	3	0	0	0	0	1	4	4	1	2	20	0	1	1
90	5	2	0	1	0	0	0	1	0	0	0	0	0	4	4	0	40	2	1	0	0	1		1	0	0	0	1	12	0	2	0	0	1	2	0	1	2	20	0	1	1
91	5	2	3	1	0	0	0	0	1	0	0	0	0	4	4	0	35	2	0	0	0	2		1	0	0	0	0	2	0	0	0	0	1		0	1	2	20	0	2	1
37	1	2	0	1	0	0	0	1	0	0	0	0	0	2	4	0	90	2	0	0	0	2		2	0	0	0	0	4	0	0	0		1	0	0	2	1	20	0	1	1
58	1	2	0	1	0	0	0	1	0	0	0	0	0	4	4	0	50	2	0	0	0	2	225	1	0	0	0	0	2	0	0	0		1	0	0	1	1	20	0	1	1
64	2	1	0	1	0	0	0	0	0	0	0	0	0	4	4	0	70	2	0	0	0	1	290	1	0	0	0	0	2	0	0	0		1	0	0	1	1	20	0	1	1
69	2	2	0	1	1	0	0	1	0	0	0	0	0	1	4	0	100	2	0	0	0	1		2	0	0	0	0	1	0	0	0		1	0	0	2	1	20	0	1	1
70	3	1	0	1	0	0	0	0	0	0	0	0	0	3	4	0	80	2	0	0	0	1		2	0	0	0	0	1	0	0	0		1	0	0	2	1	20	0	1	1
73	3	1	0	1	0	0	0	1	1	0	0	0	1	2	4	0	70	1	0	0	0	2	120	1	0	0	0	0	6	0	0	0		1	0	0	1	1	20	0	1	1
73	3	1	2	0	0	0	0	0	0	0	0	0	0	0	4	0	100	2	0	0	0	2		1	0	0	0	0	1	0	0	0		1	0	0	1	1	20	0	1	1
87	4	1	2	1	0	0	0	0	0	0	0	0	0	3	4	0	70	2	0	0	0	2		2	0	0	0	0	5	0	0	0		1	1	0	2	1	20	0	1	1
47	1	2	0	1	0	0	0	1	0	0	0	1	0	3	4	0	70	2	0	0	0	2	90	1	0	0	0	0	2	0	0	0		1	1	1	1	2	20	0	1	1
56	1	1	0	1	0	0	0	0	1	0	0	0	0	2	4	0	90	2	0	0	0	1	145	1	1	1	0	0	4	0	0	0		1	1	1	1	2	20	0	1	1
61	2	1	0	0	0	0	0	0	0	0	0	0	0	2	4	0	80	2	0	0	0	2		1	1	0	0	0	2	0	0	0		1	0	0	1	2	20	0	1	1
66	2	1	0	1	0	0	0	1	0	0	0	0	1	1	4	0	90	2	0	0	0	2		1	0	0	0	0	3	0	0	0		1	0	0	1	2	20	0	1	1
66	2	1	1	1	1	1	0	0	0	0	0	0	0	3	4	0	80	2	0	0	0	2	1150	1	0	0	0	0	1	0	0	0		1	1	0	1	2	20	0	1	1
77	3	1	0	1	0	0	0	1	0	0	0	0	0	4	4	0	35	2	0	0	0	1		1	0	0	0	0	1	0	0	0		1	0	0	1	2	20	0	1	1
79	3	2	0	1	0	0	0	0	0	0	0	0	0	2	4	0	80	2	0	0	0	2	190	1	0	0	0	0	3	0	0	0		1	0	0	1	2	20	0	1	1
92	5	2	0	1	0	0	0	1	1	0	0	0	0	3	4	0	70	2	0	0	0	2		1	0	0	0	0	2	0	0	0		1	0	0	1	2	20	0	1	1
87	4	2	0	1	1	0	0	0	1	0	0	0	0	4	4	0	35	2	1	0	0	2	200	1	1	0	0	0	3	0	0	0	1	0								0
34	1	2	0	0	0	0	0	0	0	0	0	0	0	4	4	0	90	2	1	0	0	2	45	1	1	0	0	0	0	0	0	0	0	0								0
55	1	1	0	1	0	0	0	0	0	0	0	0	0	1	4	0	100	2	0	0	0	2	60	1	1	0	0	0	1	0	0	0	0	0								0
57	1	2	0	1	0	0	0	0	0	0	0	0	1	1	4	0	100	2	0	0	0	2	685	2	0	0	0	0	1	0	0	0	0	0								0
59	1	1	0	1	0	0	0	1	0	0	0	1	0	3	4	0	60	2	0	0	0	2	135	2	1	0	0	0	3	0	0	0	0	0								0
61	2	1	0	1	0	0	0	0	0	0	0	0	0	2	4	0	90	2	0	0	0	2	60	2	0	0	0	0	1	0	0	0	0	0								0
65	2	2	0	1	0	0	0	0	0	0	0	0	0	2	4	0	90	2	0	0	0	2	130	2	0	0	0	0	4	0	0	0	0	0								0
70	3	1	0	1	1	0	0	0	0	0	0	0	0	3	4	0	90	2	0	0	0	2	135	1	1	0	0	0	3	0	0	0	0	0								0
72	3	1	0	1	1	0	0	1	0	0	0	0	0	1	4	0	100	2	0	0	0	2	868	1	0	0	0	0	1	0	0	0	0	0								0
76	3	2	4	1	1	0	0	1	0	0	0	0	0	4	4	0	50	2	0	0	0	2	125	1	0	0	0	0	1	0	0	0	0	0								0
80	4	1	2	1	1	0	0	0	0	1	1	0	0	4	4	0	50	2	0	0	0	2	410	2	0	0	0	0	1	0	0	0	0	0	2	2	1					0
83	4	2	1	1	0	0	0	1	0	1	0	0	0	3	4	0	70	2	0	0	0	2		2	0	0	0	0	4	0	0	0	0	0								0
86	4	1	0	1	1	0	0	0	1	0	0	0	0	2	4	0	100	2	0	0	0	2		1	0	1	0	0	3	0	0	0	0	0								0
88	4	2	0	1	0	0	0	0	0	0	0	0	0	2	4	0	90	2	0	0	0	2		1	0	0	0	0	1	0	0	0	0	0								0
28	1	2	0	0	0	0	0	0	0	0	0	1	0	2	4	0	90	2	0	0	0	2	125	1	0	0	0	0	1	0	0	0		0								0
50	1	1	0	1	1	0	0	1	0	0	0	1	0	4	4	0	55	2	0	0	0	1	1695	1	1	0	0	0	1	0	0	0		0								0
52	1	2	0	1	0	0	0	0	0	0	0	0	0	2	4	0	90	2	0	0	0	2	485	1	0	0	0	0	2	0	0	0		0	8	7	1					0
56	1	2	0	0	0	0	0	0	0	0	0	1	0	4	4	0	20	2	1	0	0	1	78	1	1	0	0	1	2	0	0	0		0								0
60	1	2	1	1	0	1	1	1	0	0	1	1	0	2	4	0	100	2	0	0	0	2	180	1	0	0	0	0	2	0	0	0		0								0
65	2	2	0	1	0	0	0	0	0	0	0	0	1	1	4	0	100	2	0	0	0	2	450	1	0	0	0	0	4	0	0	0		0								0
71	3	2	0	0	0	0	0	0	0	0	0	0	0	4	4	0	85	2	0	0	0	2	70	1	1	0	0	0	2	0	0	0		0								0
52	1	2	0	0	0	0	0	0	0	0	0	0	0	3	3	0	40	2	0	0	0	2	120	1	0	1	0	0	3	0	0	0	0	1	0	0	1	2	9	3	5	1
70	3	1	0	1	0	0	0	1	0	0	1	0	0	3	3	0	90	2	1	0	0	2	495	1	0	0	0	0	3	0	1	1	0	1	2	1	1	2	9	3	4	1
84	4	2	4	1	1	1	1	1	0	1	1	0	0	5	3	0	10	2	0	0	0	2		1	0	0	0	1	2	0	2	0	1	1	1	1	1	2	8	3	5	1
75	3	1	0	1	0	0	0	1	0	0	0	0	0	2	3	0	90	2	0	0	0	2	105	1	1	0	0	0	5	0	0	0	0	1	0	0	1	2	8	3	5	1
83	4	2	3	0	0	1	1	0	0	0	0	0	0	3	3	0	30	2	0	0	0	1		1	0	0	0	0	3	0	0	0	0	1		0	1	2	8	3	5	1
54	1	1	0	1	1	0	0	0	0	0	0	0	0	0	3	0	100	2	0	0	0	2	165	2	1	0	0	1	9	0	0	0	0	1	1	1	1	2	6	3	5	1
70	3	1	0	1	0	0	0	0	0	0	0	0	0	1	3	0	100	2	0	1	0	2	80	2	1	1	1	1	0	0	1	1	0	1	2	2	1	2	4	3	5	1
66	2	1	0	1	0	0	0	1	0	0	0	1	1	3	3	0	90	2	0	0	0	2		1	0	0	0	0	3	0	0	0		1	0	0	1	2	3	3	5	1
78	3	2	4	1	1	0	1	1	0	0	0	0	0	5	3	0	0	2	1	0	0	2	140	1	1	0	0	0	4	0	0	0	1	1	0	0	1	1	1	3	5	1
88	4	1	0	1	0	0	0	0	1	0	0	0	0	2	3	0	70	2	0	0	0	1	180	1	1	0	0	0	9	0	1	1		1	3	3	1	2	1	3	5	1
81	4	2	4	1	1	0	0	0	0	1	1	1	0	5	3	0	40	2	0	0	0	2		1	0	0	0	0	6	0	0	0	0	1	1	1	1	2	0	3	5	1
69	2	1	0	1	1	0	0	0	0	0	0	0	0	1	3	0	90	2	0	0	0	2	110	1	0	0	0	1	2	0	1	1	1	1	7	7	1	2	14	2	4	1
79	3	2	4	1	1	0	0	1	0	1	0	0	0	4	3	0	20	2	0	0	0	2	140	2	0	0	0	0	3	0	0	0	0	1	0	0	2	1	14	2	3	1
79	3	1	0	1	0	0	0	0	0	0	0	0	0	1	3	0	100	2	0	0	0	2	235	2	0	0	0	0	2	0	0	0	0	1	0	0	2	1	14	2	3	1
85	4	2	0	1	0	0	0	0	0	0	0	0	0	2	3	0	70	2	0	0	0	2	128	2	0	0	0	0	1	0	0	0	0	1	0	0	2	1	14	2	3	1
67	2	1	0	1	0	1	0	1	1	0	0	0	0	2	3	0	85	2	0	0	0	2	140	1	1	0	0	0	2	0	0	0	0	1	1	1	1	2	14	2	3	1
69	2	1	0	1	0	0	0	1	0	0	0	0	0	3	3	0	100	2	0	0	0	1	130	1	1	1	0	0	4	0	0	0	0	1	1	1	1	2	14	2	3	1
88	4	2	0	1	0	0	0	0	0	0	0	0	0	4	3	0	40	1	0	0	0	1		2	0	0	0	0	8	0	0	0		1		1	2	1	14	2	3	1
80	4	2	0	1	0	1	0	1	0	0	0	0	0	1	3	0	100	2	0	0	0	2		2	0	0	0	0	1	0	0	0	0	1	1	1	1	2	13	2	3	1
87	4	2	0	1	1	1	0	0	0	0	0	0	0	4	3	0	60	2	0	0	0	2	75	1	0	0	0	0	4	0	0	0	0	1	1	1	1	2	13	2	3	1
65	2	1	0	1	1	0	0	1	0	0	0	0	1	1	3	0	90	2	0	0	0	1	610	1	0	0	0	0	1	0	0	0		1	0	0	1	2	13	2	3	1
74	3	1	0	1	1	1	0	0	0	1	0	0	0	1	3	0	100	2	0	0	0	2	150	2	0	0	0	0	3	0	0	0		1	1	1	1	2	13	2	3	1
76	3	1	0	1	0	0	0	0	0	0	0	1	1	4	3	0	55	2	0	0	0	2		1	0	0	0	0	1	0	0	0		1	2	2	1	2	13	2	3	1
83	4	1	1	1	1	0	0	1	1	0	0	0	0	3	3	0	35	2	0	0	0	1	650	1	0	0	0	0	5	0	1	1		1	0	0	1	2	13	2	3	1
70	3	2	0	1	0	0	0	0	0	0	0	1	0	4	3	0	80	2	1	0	0	1		2	0	0	0	0	2	0	0	0	0	1	2	1	1	2	12	2	3	1
76	3	2	0	1	0	0	0	0	1	0	0	0	0	3	3	0	70	2	0	0	0	1	255	1	0	0	0	0	4	0	0	0		1	0	0	1	1	12	2	3	1
75	3	1	0	1	0	1	0	0	1	1	0	0	1	1	3	0	100	2	0	0	0	2		1	0	0	0	0	1	0	0	0	0	1	1	0	1	2	11	2	3	1
68	2	1	0	1	0	0	0	1	1	1	0	0	0	2	3	0	100	1	0	0	0	2	45	1	0	0	0	0	2	0	0	0	0	1	0	0	1	1	19	1	2	1
80	4	1	0	1	0	0	0	0	0	0	0	0	1	2	3	0	90	2	1	0	0	1		2	0	0	0	1	8	0	1	1	0	1	0	0	2	1	19	1	2	1
70	3	2	0	1	0	0	0	1	0	0	0	1	0	1	3	0	90	2	0	0	0	2	180	2	0	0	0	0	3	0	0	0	0	1	0	0	2	2	19	1	2	1
72	3	1	0	0	0	0	0	0	0	0	0	1	0	1	3	0	100	1	0	0	0	2	1125	1	0	0	0	0	2	0	0	0	0	1	1	0	1	2	19	1	2	1
54	1	1	1	0	1	0	1	1	0	0	0	1	0	2	3	0	80	2	0	0	0	2	390	1	0	0	0	0	10	0	0	0		1	1	1	1	2	19	1	1	1
70	3	1	0	1	1	0	1	1	0	0	0	0	1	0	3	0	80	2	0	0	0	2	150	1	0	0	0	0	1	0	0	0		1	0	0	1	2	19	1	2	1
89	4	2	0	0	0	0	0	0	1	0	1	0	0	1	3	0	80	2	0	0	0	2	270	1	0	0	0	0	3	0	0	0		1	1	1	1	2	19	1	2	1
81	4	2	0	1	0	0	0	0	1	0	0	0	0	2	3	0	90	1	0	0	0	1		1	0	0	0	0	3	0	0	0		1	1	1	1	2	18	1	2	1
80	4	2	3	1	0	1	0	1	0	0	0	0	0	3	3	0	80	2	0	0	0	2	360	1	0	0	0	0	1	0	0	0	0	1	0	0	1	2	17	1	2	1
81	4	2	0	1	1	0	0	1	1	0	0	0	0	1	3	0	95	2	0	0	0	2	240	1	0	1	0	0	1	0	0	0	0	1	1	1	1	2	17	1	2	1
62	2	1	0	1	1	0	1	1	0	0	0	1	0	2	3	0	80	1	0	0	0	1		1	0	0	0	0	6	0	0	0	0	1	0	0	1	1	16	1	2	1
89	4	2	1	1	0	0	0	0	1	1	0	0	0	4	3	0	45	1	0	0	0	2	170	2	0	0	0	0	0	0	0	0	0	1	0	0	2	1	15	1	3	1
63	2	2	0	0	0	0	0	0	0	0	0	1	0	1	3	0	90	2	0	0	0	1	300	1	0	0	0	0	5	0	0	0	0	1	0	0	1	2	15	1	1	1
82	4	2	0	1	0	0	0	0	0	0	0	0	0	4	3	0	40	2	0	1	0	2		1	0	0	0	0	11	0	0	0	0	1		0	1	2	15	1	3	1
43	1	2	0	0	0	0	0	0	0	0	0	0	0	1	3	0	90	2	0	0	0	1	975	2	0	0	0	0	1	0	0	0	0	1	1	0	2	1	20	0	1	1
46	1	1	0	1	0	0	0	0	0	0	0	0	0	0	3	0	100	2	0	0	0	2	1200	2	0	0	0	0	1	0	0	0	0	1	1	0	2	1	20	0	1	1
51	1	1	0	0	0	0	0	0	0	0	0	1	1	3	3	0	100	2	0	0	0	1		1	0	0	0	0	4	0	0	0	0	1	1	0	1	1	20	0	1	1
55	1	1	0	0	0	0	0	0	0	0	0	0	0	3	3	0	80	2	0	0	0	2	30	1	1	0	0	0	1	0	0	0	0	1	1	1	2	1	20	0	1	1
59	1	2	0	1	1	0	1	1	1	0	0	0	0	3	3	0	40	2	0	0	0	2	300	1	0	1	0	0	2	0	0	0	0	1	1	0	1	1	20	0	1	1
62	2	2	2	1	1	1	1	1	1	0	1	0	0	3	3	0	70	2	0	0	0	2		2	0	0	0	0	2	0	0	0	0	1	0	0	2	1	20	0	1	1
62	2	2	0	1	0	0	0	0	0	0	0	0	0	1	3	0	100	2	0	0	0	1		2	0	0	0	0	2	0	0	0	0	1		0	2	1	20	0	1	1
64	2	1	0	1	1	0	1	1	0	0	0	1	1	3	3	0	35	2	0	0	0	1		2	0	0	0	0	2	0	0	0	0	1	0	0	2	1	20	0	1	1
73	3	1	0	1	1	1	0	1	0	0	0	0	0	1	3	0	100	2	0	0	0	2	165	1	0	0	0	0	2	0	0	0	0	1	0	0	1	1	20	0	1	1
75	3	1	0	1	0	0	0	1	0	0	0	0	0	3	3	0	40	2	0	0	0	2	45	2	1	0	0	0	1	0	0	0	0	1	0	0	2	1	20	0	1	1
78	3	2	0	0	0	0	0	1	0	0	0	0	0	3	3	0	85	2	0	0	0	1	210	2	0	0	0	0	1	0	0	0	0	1	0	0	2	1	20	0	1	1
78	3	1	0	1	0	0	0	0	0	0	0	0	0	3	3	0	90	2	0	0	0	2	840	2	0	0	0	0	2	0	0	0	0	1	1	0	2	1	20	0	1	1
79	3	1	0	0	0	0	0	0	0	0	0	0	0	1	3	0	100	2	0	0	0	2	245	1	1	0	0	0	2	0	0	0	0	1	2	2	2	1	20	0	1	1
80	4	1	1	1	0	0	0	1	0	0	0	0	0	3	3	0	90	2	0	0	0	1		2	0	1	0	0	1	0	0	0	0	1	1	0	2	1	20	0	1	1
87	4	1	1	1	0	0	0	1	0	0	0	0	1	3	3	0	80	2	0	0	0	2		1	0	0	0	0	3	0	0	0	0	1	3	2	2	1	20	0	1	1
88	4	2	3	1	0	0	0	1	0	0	0	0	0	4	3	0	55	2	0	0	0	2		2	0	0	0	0	2	0	0	0	0	1	9	9	1	1	20	0	1	0
89	4	1	0	1	0	0	0	0	0	0	0	0	0	3	3	0	70	2	0	0	0	2	115	2	0	0	0	0	5	0	0	0	0	1	1	1	2	1	20	0	1	1
89	4	2	4	1	0	0	0	0	0	0	0	1	0	5	3	0	50	2	0	0	0	2	1440	1	0	0	0	0	1	0	0	0	0	1	1	0	1	1	20	0	1	1
89	4	1	1	1	0	1	0	1	1	1	0	0	0	5	3	0	0	2	0	0	0	2	225	2	0	0	0	0	3	0	0	0	0	1	0	0	2	1	20	0	1	1
91	5	2	2	0	0	1	1	0	1	0	1	0	0	3	3	0	10	2	0	0	0	2	60	1	0	0	0	0	1	0	0	0	0	1	0	0	1	1	20	0	1	1
52	1	1	0	1	0	0	0	1	0	0	0	1	1	3	3	0	90	2	0	0	0	2	90	1	1	0	0	0	1	0	0	0	0	1	0	0	1	2	20	0	1	1
54	1	1	1	1	1	0	1	1	0	0	1	0	0	2	3	0	70	2	0	0	0	2		1	0	0	0	0	7	0	0	0	0	1	0	0	1	2	20	0	1	1
55	1	2	0	1	0	0	0	1	1	0	0	1	0	2	3	0	65	2	0	0	0	1		1	0	0	0	0	2	0	0	0	0	1		1	1	2	20	0	1	1
62	2	1	0	1	0	1	1	1	0	0	0	1	0	2	3	0	100	2	0	0	0	2	220	1	1	0	0	0	3	0	0	0	0	1	1	1	1	2	20	0	1	1
62	2	1	0	0	0	0	0	0	0	0	0	0	0	1	3	0	100	2	0	0	0	1		1	0	0	0	0	1	0	0	0	0	1	0	0	1	2	20	0	1	1
64	2	1	0	1	0	0	0	1	0	0	0	0	1	2	3	0	100	2	0	0	0	1		1	0	0	0	0	1	0	0	0	0	1	1	0	1	2	20	0	1	1
65	2	2	0	1	1	0	0	0	1	0	0	0	0	2	3	0	70	1	0	0	0	2	120	1	0	0	0	0	2	0	0	0	0	1	0	0	1	2	20	0	1	1
74	3	1	0	0	1	0	0	1	1	0	0	1	0	2	3	0	100	2	0	0	0	2	180	1	0	1	0	0	8	0	0	0	0	1	0	0	1	2	20	0	1	1
78	3	1	1	1	0	0	0	1	1	0	0	0	0	2	3	0	65	2	0	0	0	2		1	1	0	0	0	1	0	0	0	0	1	0	0	1	2	20	0	1	1
79	3	1	0	1	0	1	1	1	0	1	0	0	0	1	3	0	100	2	0	0	0	2		1	0	0	0	0	1	0	0	0	0	1	0	0	1	2	20	0	1	1
80	4	1	0	1	0	0	0	1	0	1	0	0	0	4	3	0	60	1	0	0	0	2	-690	1	0	0	0	0	3	0	0	0	0	1	1	1	1	2	20	0	1	1
81	4	2	1	1	0	1	0	1	0	0	0	0	0	3	3	0	50	2	0	0	0	2	40	2	1	1	0	0	1	0	0	0	0	1	1	1	1	2	20	0	1	1
81	4	1	0	1	0	1	0	0	0	0	0	0	0	3	3	0	80	2	0	0	0	2		1	0	0	0	0	3	0	0	0	0	1	0	0	1	2	20	0	1	1
82	4	2	1	1	0	0	0	1	0	0	0	0	0	1	3	0	75	2	0	0	0	2	500	1	0	0	0	0	1	0	0	0	0	1	7	7	1	2	20	0	1	1
83	4	2	0	1	0	1	0	0	0	0	0	0	0	3	3	0	80	2	1	0	0	2	510	1	0	0	0	0	2	0	0	0	0	1	0	0	1	2	20	0	1	1
83	4	1	0	1	0	0	0	1	0	0	0	0	0	3	3	0	60	2	0	0	0	2		2	0	0	0	0	1	0	0	0	0	1	4	4	1	2	20	0	1	1
85	4	2	0	1	0	0	0	0	1	1	0	0	0	2	3	0	90	2	0	0	0	2	85	1	0	0	0	0	3	0	0	0	0	1	0	0	1	2	20	0	1	1
60	1	1	1	1	1	1	0	1	0	1	1	0	0	4	3	0	60	2	0	0	0	1	760	1	0	0	0	0	1	0	0	0		1	0	0	1	1	20	0	1	1
74	3	1	0	1	0	0	0	0	0	0	0	0	1	2	3	0	80	2	0	0	0	2	1440	1	0	0	0	0	1	0	0	0		1	1	0	1	1	20	0	1	1
77	3	2	0	1	0	0	0	0	0	0	0	0	0	1	3	0	100	2	0	0	0	2	145	2	0	0	0	0	1	0	0	0		1	0	0	2	1	20	0	1	1
81	4	2	0	1	0	0	0	1	0	0	0	0	0	4	3	0	45	2	0	0	0	2	95	2	1	0	0	0	1	0	0	0		1	0	0	2	1	20	0	1	1
86	4	2	0	0	0	1	0	0	0	0	0	0	0	2	3	0	100	2	0	0	0	2		1	0	0	0	0	3	0	0	0		1	0	0	1	1	20	0	1	1
87	4	2	0	1	0	0	0	1	1	0	0	0	0	4	3	0	20	2	0	0	0	1	300	1	0	0	0	0	3	0	0	0		1	1	1	1	1	20	0	1	1
51	1	2	0	1	0	0	0	0	0	0	0	0	0	3	3	0	70	2	0	0	0	2		1	0	1	0	0	8	0	0	0		1	0	0	1	2	20	0	1	1
54	1	1	0	1	0	0	0	0	0	0	0	1	0	1	3	0	100	2	0	0	0	2	810	1	0	0	0	0	2	0	0	0		1	0	0	1	2	20	0	1	1
71	3	2	0	1	0	0	0	0	0	0	0	0	0	2	3	0	80	2	0	0	0	1	160	1	0	0	0	0	3	0	0	0		1	0	0	1	2	20	0	2	1
73	3	1	0	1	0	1	0	1	1	1	0	0	0	1	3	0	90	2	0	0	0	1	390	1	0	1	0	0	0	0	0	0		1	1	1	1	2	20	0	1	1
83	4	1	0	1	0	0	0	0	0	0	0	0	0	1	3	0	100	2	0	0	0	2	60	1	1	0	0	0	1	0	0	0		1	0	0	1	2	20	0	1	1
83	4	2	1	1	0	0	0	0	1	0	0	1	0	3	3	0	60	2	0	0	0	2	180	1	0	0	0	0	1	0	0	0		1	1	1	1	2	20	0	1	1
85	4	1	0	1	1	0	0	0	1	1	0	0	0	2	3	0	90	2	0	0	0	1	420	1	0	0	0	0	10	0	0	0		1	0	0	1	2	20	0	1	1
91	5	1	4	1	0	1	0	1	0	0	0	0	0	4	3	0	50	2	0	0	0	2		1	0	0	0	0	3	0	0	0		1		1	1	2	20	0	1	1
94	5	2	2	1	0	1	0	1	1	0	0	0	0	3	3	0	60	2	0	0	0	1		1	0	0	0	0	3	0	0	0		1	2	0	1	2	20	0	2	1
42	1	2	0	1	0	0	0	0	0	0	0	1	0	2	3	0	90	2	0	0	0	1	130	1	0	0	0	0	1	0	0	0	0	0								0
48	1	1	0	0	0	0	0	0	0	0	0	0	0	1	3	0	100	2	0	0	0	2		1	0	0	0	0	1	0	0	0	0	0								0
52	1	1	0	0	0	0	0	0	0	0	0	1	0	2	3	0	80	2	0	0	0	2		1	0	0	0	0	2	0	0	0	0	0								0
53	1	1	0	0	0	0	0	1	0	0	0	1	1	3	3	0	75	2	0	0	0	2	80	2	1	0	0	0	4	0	0	0	0	0								0
57	1	1	2	1	0	0	0	1	1	0	0	0	0	2	3	0	75	2	0	0	0	2	405	1	0	1	0	0	1	0	0	0	0	0								0
59	1	1	0	1	0	0	0	0	0	0	0	0	0	1	3	0	100	2	0	0	0	1	150	2	0	0	0	0	1	0	0	0	0	0								0
65	2	1	0	1	1	0	0	1	0	0	0	0	0	2	3	0	70	2	0	0	0	1	0	1	0	0	0	0	1	0	0	0	0	0								0
66	2	1	0	1	0	0	0	1	0	0	1	1	0	2	3	0	80	2	0	0	0	1	180	2	0	0	0	0	1	0	0	0	0	0								0
69	2	1	3	1	1	0	0	1	0	0	1	1	0	3	3	0	70	2	0	0	0	2	210	1	0	0	0	0	4	0	0	0	0	0								0
69	2	2	0	1	0	0	0	0	0	0	0	1	0	1	3	0	100	1	0	0	0	1	165	2	0	0	0	0	2	0	0	0	0	0								0
69	2	1	0	1	1	0	1	1	0	0	1	1	0	1	3	0	90	2	0	0	0	2		1	0	0	0	0	1	0	0	0	0	0								0
72	3	1	0	0	0	0	0	1	0	0	0	0	0	1	3	0	90	2	0	0	0	2	45	1	0	0	0	0	1	0	0	0	0	0								0
72	3	1	0	1	0	0	1	0	0	0	0	0	0	1	3	0	85	2	0	0	0	2	350	1	0	0	0	0	2	0	0	0	0	0	2	2	1					0
72	3	1	0	0	0	0	0	1	0	0	0	0	0	1	3	0	95	2	0	0	0	2	85	2	1	0	0	0	1	0	0	0	0	0								0
73	3	2	0	0	0	0	0	0	1	1	0	0	0	2	3	0	80	2	0	0	0	1	840	1	0	0	0	0	2	0	0	0	0	0								0
73	3	1	0	1	0	0	0	0	0	0	0	0	0	2	3	0	80	2	0	0	0	1	1565	1	0	0	0	0	2	0	0	0	0	0								0
75	3	1	0	1	0	0	1	1	1	0	0	0	0	2	3	0	90	2	0	0	1	2		2	0	0	0	0	1	0	2	0	0	0								0
86	4	1	0	1	0	0	0	1	0	1	0	0	0	3	3	0	70	2	0	0	0	1	1020	1	0	0	0	0	2	0	0	0	0	0								0
86	4	2	1	1	0	0	0	1	0	1	0	0	0	1	3	0	80	2	0	1	0	2	375	1	0	0	0	0	1	0	0	0	0	0								0
87	4	1	0	1	0	0	0	1	0	0	0	0	0	1	3	0	100	2	0	0	0	2	140	1	0	0	0	0	2	0	0	0	0	0								0
88	4	2	1	1	1	0	0	0	0	0	0	0	0	3	3	0	65	2	0	0	0	1	635	1	0	0	0	0	5	0	0	0	0	0								0
40	1	1	0	1	0	0	0	0	0	0	0	0	0	2	3	0	85	2	0	0	0	1	465	1	0	0	0	0	1	0	0	0		0	1	1	1					0
47	1	1	0	0	0	0	0	0	0	0	0	1	1	3	3	0	100	2	0	0	0	1		1	0	0	0	0	4	0	0	0		0	2	2	1					0
58	1	2	0	1	1	0	0	0	0	0	0	0	0	2	3	0	100	2	0	0	0	1	120	1	0	1	0	0	1	0	0	0		0								0
64	2	2	0	1	1	0	0	1	0	0	0	0	0	4	3	0	80	2	0	0	0	1	600	2	0	0	0	0	3	0	0	0		0								0
66	2	1	0	0	0	0	0	0	0	0	0	0	1	2	3	0	90	2	0	0	0	2	105	1	1	0	0	0	1	0	0	0		0								0
73	3	1	1	1	1	0	0	1	0	0	0	0	0	3	3	0	90	2	0	0	0	1		1	0	0	0	0	3	0	0	0		0								0
83	4	2	0	0	0	0	0	1	0	0	0	0	0	2	3	0	80	2	0	0	0	2	95	1	0	0	0	0	1	0	0	0		0								0
92	5	2	0	0	0	0	0	0	0	0	0	0	0	3	3	0	90	2	0	0	0	2		1	0	0	0	0	1	0	0	0		0	2	2	1					0
71	3	1	0	1	0	0	1	1	0	0	1	1	1	2	3	0	90	2	1	0	0	2	113	1	1	0	0	1	12	1	0	0	1	1	1	1	1	2	4	3	5	1
61	2	1	1	1	1	0	1	0	1	0	0	0	0	3	3	0	65	2	0	1	0	2	210	1	0	0	0	0	0	1	0	0	1	1	0	0	1	2	13	2	4	1
85	4	2	5	1	1	0	0	0	1	1	0	0	0	5	2	0	90	2	0	0	0	2	240	2	0	0	0	0	7	0	1	1	0	1	0	0	2	1	9	3	5	1
61	2	1	0	1	0	0	0	0	0	0	0	0	0	2	2	0	70	2	0	0	0	2	59	1	0	0	0	0	1	0	0	0	0	1	0	0	1	2	9	3	4	1
80	4	2	0	1	0	0	0	1	0	0	0	0	0	3	2	0	90	2	0	0	0	2	420	2	0	0	0	0	2	0	0	0	0	1	0	0	2	1	5	3	5	1
79	3	1	0	1	1	0	0	0	1	0	0	0	1	4	2	0	10	1	0	0	0	2		2	0	0	0	0	7	0	0	0	1	1		0	2	1	0	3	5	1
51	1	1	0	1	0	0	0	1	0	0	0	1	0	1	2	0	100	2	0	0	0	2	150	2	0	0	0	0	2	0	0	0	0	1	0	0	2	1	14	2	3	1
64	2	1	0	1	0	0	0	1	0	0	0	1	0	2	2	0	90	2	1	0	0	2	430	2	0	0	0	0	2	0	0	0	0	1	1	0	2	1	14	2	3	1
78	3	1	1	1	1	0	0	1	0	0	0	0	0	2	2	0	90	2	0	0	0	1	375	2	0	0	0	0	2	0	0	0	0	1	0	0	2	1	14	2	3	1
90	5	2	0	1	0	0	0	0	0	0	0	0	0	3	2	0	75	2	0	0	0	2	150	1	0	0	0	0	3	0	0	0	0	1	0	0	1	2	14	2	3	1
73	3	1	0	0	1	0	0	0	0	0	0	0	0	2	2	0	90	2	0	0	0	2	75	2	0	0	0	0	2	0	0	0		1	0	0	2	1	14	2	3	1
78	3	2	1	1	0	0	0	1	0	0	0	0	0	1	2	0	50	2	0	0	0	1	380	2	0	0	0	0	3	0	0	0		1	0	0	2	1	14	2	3	1
92	5	1	3	0	0	1	0	0	0	1	0	0	0	3	2	0	30	1	0	0	0	2	120	2	0	0	0	0	3	0	0	0		1	1	1	2	1	14	2	3	1
75	3	2	0	0	0	0	0	1	0	0	0	0	0	2	2	0	70	1	0	0	0	1	930	2	0	0	0	0	4	0	0	0		1	1	1	1	2	14	2	3	1
83	4	2	1	1	0	0	0	0	1	0	0	0	0	3	2	0	40	2	0	0	0	1	3470	1	0	1	0	0	3	0	0	0	1	1	5	3	1	2	13	2	3	1
75	3	2	0	1	0	0	0	1	0	0	0	0	0	4	2	0	30	2	0	0	0	1	270	2	0	0	0	0	2	0	0	0	0	1	0	0	2	1	13	2	3	1
73	3	1	1	1	1	0	0	1	0	0	1	0	0	4	2	0	55	2	0	0	0	2	210	1	0	0	0	0	4	0	0	0	0	1	0	0	1	2	13	2	3	1
90	5	2	3	1	1	1	1	1	1	1	0	0	0	3	2	0	45	2	0	0	0	2		2	0	0	0	0	1	0	0	0		1		2	1	2	13	2	3	1
84	4	1	2	1	0	1	0	1	0	1	0	0	0	4	2	0	70	2	0	0	1	2	650	2	0	0	0	1	10	0	0	0	1	1	0	0	2	1	12	2	3	1
74	3	1	1	1	0	0	0	1	0	0	0	0	0	3	2	0	80	2	0	0	0	1		2	0	1	0	0	6	0	0	0	0	1	1	0	2	1	12	2	3	1
88	4	2	1	1	0	1	1	1	0	0	0	0	0	3	2	0	100	2	1	0	0	2		2	0	0	0	0	4	0	1	1		1		0	2	1	10	2	4	1
54	1	1	0	1	1	0	0	1	0	1	0	0	0	1	2	0	95	1	0	0	0	2	2085	1	0	0	0	0	10	0	0	0	0	1	1	0	1	2	19	1	2	1
66	2	2	0	1	0	0	0	0	0	0	0	1	1	2	2	0	55	2	0	0	0	1	208	1	0	1	0	0	2	0	0	0	0	1	1	1	1	2	19	1	2	1
85	4	1	1	1	0	1	0	1	1	0	0	0	0	2	2	0	70	2	0	0	0	2		1	0	0	0	0	2	0	0	0	0	1	1	0	1	2	19	1	2	1
86	4	2	1	1	0	0	0	0	0	0	0	0	0	1	2	0	90	1	0	0	0	2		1	0	0	0	0	1	0	0	0	0	1	0	0	1	2	19	1	1	1
78	3	2	0	0	0	0	0	0	0	0	0	0	0	2	2	0	60	2	0	0	0	2	105	1	0	0	0	0	1	0	0	0		1	1	1	1	2	19	1	2	1
79	3	2	4	1	1	0	0	0	0	1	0	0	0	4	2	0	10	2	0	0	0	2	70	1	0	1	0	0	13	0	0	0		1	1	1	1	2	19	1	2	1
90	5	2	0	1	0	0	0	1	1	0	0	0	0	1	2	0	100	1	0	0	0	2		1	0	0	0	0	5	0	0	0	0	1		1	1	2	18	1	2	1
46	1	2	0	1	0	0	0	0	0	0	0	0	0	4	2	0	30	1	0	0	0	1	320	1	0	0	0	1	16	0	0	0	0	1	4	4	2	1	15	1	3	1
82	4	2	4	1	1	0	0	1	0	1	0	0	0	4	2	0	40	2	0	0	0	2		1	0	0	0	0	1	0	0	0	0	1	0	0	1	2	15	1	3	1
76	3	1	0	1	1	0	0	1	0	0	0	1	1	2	2	0	100	2	0	0	0	1		2	0	0	0	0	3	0	0	0	1	1	1	1	2	1	20	0	1	1
80	4	1	0	1	1	1	1	1	0	0	0	1	0	2	2	0	80	2	0	0	0	1	235	2	0	0	0	0	1	0	0	0	1	1	0	0	2	1	20	0	1	1
39	1	1	0	1	0	0	0	1	0	0	0	0	0	1	2	0	100	2	0	0	0	2	120	1	0	0	0	0	0	0	0	0	0	1	1	1	1	1	20	0	1	1
51	1	1	2	0	1	0	0	0	0	0	0	1	0	2	2	0	80	2	0	0	0	2	115	1	0	0	0	0	1	0	0	0	0	1	1	1	1	1	20	0	1	1
52	1	1	0	0	0	0	0	0	1	0	0	1	0	1	2	0	100	2	0	0	0	2	240	2	0	0	0	0	2	0	0	0	0	1	0	0	2	1	20	0	1	1
56	1	2	0	0	0	0	0	1	0	0	0	0	0	1	2	0	100	2	0	0	0	2		2	0	1	0	0	2	0	0	0	0	1	2	0	2	1	20	0	1	1
59	1	2	0	0	0	0	0	0	0	0	0	1	0	3	2	0	60	1	0	0	0	2	450	2	0	0	0	0	10	0	0	0	0	1	1	1	2	1	20	0	1	1
61	2	1	0	1	0	1	0	0	0	0	0	1	0	1	2	0	90	2	0	0	0	1	230	2	0	0	0	0	1	0	0	0	0	1	0	0	2	1	20	0	1	1
66	2	1	0	1	1	0	0	1	0	0	0	0	0	3	2	0	100	2	0	0	0	2	232	1	0	0	0	0	1	0	0	0	0	1	0	0	1	1	20	0	1	1
67	2	1	0	1	0	0	0	1	0	0	0	0	0	1	2	0	90	2	0	0	0	1	400	1	0	1	0	0	0	0	0	0	0	1	0	0	1	1	20	0	1	1
69	2	1	0	0	0	0	0	0	0	0	0	1	0	1	2	0	100	2	0	0	0	1	270	2	0	0	0	0	3	0	0	0	0	1	0	0	2	1	20	0	1	1
71	3	2	0	1	1	0	0	0	0	0	0	0	0	1	2	0	100	2	0	0	0	2		2	0	0	0	0	0	0	0	0	0	1	0	0	2	1	20	0	1	1
71	3	1	0	1	0	0	0	1	0	0	0	1	0	1	2	0	100	2	0	0	0	2		1	0	0	0	0	1	0	0	0	0	1	0	0	1	1	20	0	1	1
71	3	2	0	1	0	0	0	1	0	0	0	0	0	1	2	0	90	2	0	0	0	1	215	1	0	0	0	0	2	0	0	0	0	1	0	0	1	1	20	0	1	1
73	3	1	0	1	0	0	0	0	0	0	0	0	0	1	2	0	100	1	0	0	0	2	140	1	0	0	0	0	3	0	0	0	0	1	1	1	2	1	20	0	1	1
76	3	1	0	1	0	0	0	0	1	0	0	0	0	1	2	0	90	2	0	0	0	2	55	2	0	0	0	0	1	0	0	0	0	1	0	0	2	1	20	0	1	1
79	3	1	0	1	1	0	0	1	0	0	0	0	0	1	2	0	100	2	0	0	0	2	250	1	0	0	0	0	3	0	0	0	0	1	0	0	1	1	20	0	1	1
81	4	1	1	1	0	0	0	0	0	0	0	0	0	1	2	0	100	2	0	0	0	2	320	1	0	0	0	0	3	0	0	0	0	1	0	0	1	1	20	0	1	1
84	4	2	0	1	0	0	0	0	0	0	0	0	0	1	2	0	100	2	0	0	0	2	180	1	0	0	0	0	4	0	0	0	0	1	0	0	1	1	20	0	1	1
86	4	1	0	1	0	0	0	0	1	1	0	0	0	3	2	0	85	2	0	0	0	2		2	0	0	0	0	1	0	0	0	0	1	0	0	2	1	20	0	1	1
86	4	1	0	1	0	0	0	0	0	0	0	0	0	2	2	0	80	2	0	0	0	2		1	0	0	0	0	1	0	0	0	0	1	1	0	1	1	20	0	1	1
87	4	1	3	1	0	0	0	1	0	0	0	0	0	3	2	0	100	2	0	0	0	2	60	1	0	0	0	0	1	0	1	1	0	1	0	0	1	1	20	0	1	1
90	5	2	1	1	0	0	0	0	0	0	0	0	0	2	2	0	75	2	0	0	0	2	1845	2	0	0	0	0	1	0	0	0	0	1	1	0	2	1	20	0	1	1
90	5	1	0	1	0	1	0	0	0	0	0	0	0	3	2	0	90	2	0	0	0	2	270	2	0	0	0	0	4	0	0	0	0	1	0	0	2	1	20	0	1	1
38	1	2	0	0	0	0	0	1	0	0	0	1	0	0	2	0	100	2	0	0	0	2	580	1	0	0	0	0	3	0	0	0	0	1	0	0	1	2	20	0	1	1
53	1	2	0	1	0	0	0	0	0	0	0	0	0	4	2	0	100	2	0	0	0	2		1	0	0	0	0	0	0	0	0	0	1	0	0	1	2	20	0	1	1
53	1	1	0	0	0	0	0	1	0	0	0	0	0	1	2	0	100	2	0	0	0	2	80	1	1	0	0	0	2	0	0	0	0	1	1	1	1	2	20	0	2	1
56	1	1	0	1	0	1	0	1	0	1	0	1	0	2	2	0	100	2	0	0	0	1		1	0	0	0	0	3	0	0	0	0	1	0	0	1	2	20	0	1	1
63	2	2	0	1	1	0	0	0	0	0	0	1	0	2	2	0	80	2	0	0	0	2		1	0	0	0	0	2	0	0	0	0	1	0	0	1	2	20	0	1	1
65	2	2	0	0	0	0	0	0	0	0	0	0	0	1	2	0	100	2	0	0	0	2		1	1	0	0	0	2	0	0	0	0	1	0	0	1	2	20	0	1	1
66	2	1	1	1	0	1	0	1	1	1	0	0	0	2	2	0	100	2	0	0	0	2		1	0	0	0	0	1	0	0	0	0	1	3	0	1	2	20	0	1	1
67	2	2	0	0	0	0	0	0	0	0	0	0	0	1	2	0	100	2	0	0	0	2		1	0	0	0	0	1	0	0	0	0	1		0	1	2	20	0	1	1
72	3	1	0	1	0	0	0	1	0	0	0	0	0	2	2	0	100	2	0	0	0	2	390	1	0	0	0	0	1	0	0	0	0	1	0	0	1	2	20	0	1	1
73	3	2	0	1	0	0	0	0	0	0	0	1	0	1	2	0	100	2	0	0	0	1	375	1	0	0	0	0	1	0	0	0	0	1	0	0	1	2	20	0	1	1
74	3	1	0	1	1	0	0	0	0	0	0	0	0	2	2	0	90	2	0	0	0	2	320	1	0	0	0	0	1	0	0	0	0	1	0	0	1	2	20	0	1	1
74	3	2	0	1	0	1	0	1	0	0	0	0	0	2	2	0	70	2	1	0	0	1	345	1	0	0	0	0	2	0	0	0	0	1	0	0	1	2	20	0	1	1
76	3	1	0	1	0	0	1	0	0	0	0	0	1	1	2	0	100	2	0	0	0	2	360	2	0	0	0	0	1	0	0	0	0	1	1	1	1	2	20	0	1	1
76	3	2	0	1	0	0	0	0	0	1	0	0	0	1	2	0	100	2	0	0	0	2	110	1	0	0	0	0	3	0	0	0	0	1	0	0	1	2	20	0	1	1
77	3	2	0	1	0	0	0	1	1	0	0	0	0	3	2	0	55	2	0	0	0	2		1	0	0	0	0	4	0	0	0	0	1		0	1	2	20	0	1	1
77	3	1	1	1	1	1	0	1	0	0	0	0	0	1	2	0	90	2	0	0	0	2		1	0	0	0	0	0	0	0	0	0	1	0	0	1	2	20	0	1	1
78	3	1	0	1	0	0	0	1	0	1	0	1	1	2	2	0	80	2	0	1	0	2	330	1	0	1	0	0	7	0	0	0	0	1	1	1	1	2	20	0	1	1
82	4	2	0	1	0	0	0	1	1	1	1	1	0	3	2	0	65	2	0	1	0	2		1	0	0	0	0	3	0	0	0	0	1	0	0	1	2	20	0	1	1
85	4	1	1	1	0	0	0	0	1	0	0	0	0	1	2	0	100	2	0	0	0	2		1	0	1	0	0	0	0	0	0	0	1	1	0	1	2	20	0	1	1
87	4	2	0	0	0	0	0	1	1	1	0	0	0	2	2	0	80	2	0	0	0	1	480	1	0	0	0	0	1	0	0	0	0	1	1	1	1	2	20	0	1	1
88	4	1	0	1	0	1	0	0	0	0	0	0	0	2	2	0	80	2	0	0	0	2		1	0	0	0	0	2	0	0	0	0	1	0	0	1	2	20	0	1	1
28	1	2	0	0	0	0	0	0	0	0	0	0	0	1	2	0	100	2	0	0	0	2	195	2	0	0	0	0	2	0	0	0		1	0	0	2	1	20	0	1	1
44	1	1	0	1	0	0	0	1	0	0	0	1	0	2	2	0	90	2	0	0	0	1		2	0	1	0	0	2	0	0	0		1	0	0	2	1	20	0	1	1
51	1	2	0	0	0	0	0	0	0	0	0	0	0	2	2	0	100	2	0	0	0	2	430	1	0	0	0	0	3	0	0	0		1	0	0	1	1	20	0	1	1
66	2	2	0	1	1	0	1	1	0	0	0	0	0	3	2	0	100	2	0	0	0	2	1120	1	0	0	0	0	6	0	0	0		1	1	0	1	1	20	0	1	1
70	3	1	0	0	0	0	0	0	0	0	0	0	0	2	2	0	100	2	0	0	0	2	40	2	0	0	0	0	3	0	0	0		1	0	0	2	1	20	0	1	1
81	4	1	0	0	0	0	0	1	0	0	0	0	0	1	2	0	90	2	0	0	0	2		2	0	0	0	0	4	0	0	0		1	0	0	2	1	20	0	1	1
84	4	2	1	1	0	0	0	0	0	0	0	0	0	5	2	0	10	2	0	0	0	2		1	0	0	0	0	3	0	0	0		1	1	1	2	1	20	0	1	1
88	4	2	0	1	0	1	0	0	0	0	0	0	0	1	2	0	100	2	0	0	0	2	170	2	0	0	0	0	1	0	0	0		1	0	0	2	1	20	0	1	1
58	1	1	0	1	1	0	0	0	0	0	0	0	1	1	2	0	100	2	0	0	0	2	240	1	0	0	0	0	1	0	0	0		1	0	0	1	2	20	0	1	1
66	2	1	1	1	0	1	0	1	0	1	0	1	0	1	2	0	100	2	0	0	0	2		1	0	0	0	0	3	0	0	0		1	0	0	1	2	20	0	1	1
74	3	1	3	1	0	1	0	0	1	0	0	0	0	4	2	0	50	2	0	0	0	2		1	0	0	0	0	1	0	0	0		1	1	1	1	2	20	0	1	1
77	3	2	0	0	0	0	0	1	0	0	0	0	0	3	2	0	70	2	0	0	0	1	360	1	0	0	0	0	2	0	0	0		1	0	0	1	2	20	0	1	1
84	4	2	1	1	0	0	0	0	0	0	0	0	0	2	2	0	80	2	0	0	0	2		1	0	0	0	0	5	0	0	0		1		0	1	2	20	0	1	1
85	4	2	0	1	1	0	0	0	1	0	0	0	0	2	2	0	95	2	0	0	0	2		1	0	0	0	0	2	0	0	0		1	1	1	1	2	20	0	1	1
89	4	2	0	1	1	0	0	0	1	0	0	0	0	2	2	0	90	2	0	0	0	2		1	0	0	0	0	1	0	0	0		1	0	0	1	2	20	0	1	1
42	1	1	0	1	0	0	0	0	0	0	0	1	0	1	2	0	100	2	0	0	0	2	140	2	0	0	0	0	1	0	0	0	0	0								0
43	1	2	0	1	0	0	1	1	0	0	0	1	0	2	2	0	80	2	0	0	0	2	90	1	0	0	0	0	2	0	0	0	0	0								0
47	1	1	0	1	0	1	0	0	0	0	0	0	0	2	2	0	100	1	0	0	0	1	428	1	0	0	0	0	1	0	0	0	0	0								0
47	1	2	0	1	0	0	0	1	0	0	0	0	0	1	2	0	75	2	0	0	0	1		1	0	0	0	0	2	0	0	0	0	0								0
48	1	2	0	0	0	0	0	1	0	1	0	0	0	1	2	0	65	2	0	0	0	2	75	2	0	0	0	0	6	0	0	0	0	0								0
48	1	1	1	0	0	1	0	0	0	0	0	0	0	2	2	0	100	2	0	0	0	2		2	0	0	0	0	1	0	0	0	0	0								0
51	1	1	0	0	0	0	0	1	0	1	0	1	0	1	2	0	100	2	0	0	0	1		2	0	0	0	0	1	0	0	0	0	0	1	1	1					0
54	1	2	0	0	1	0	0	1	0	0	0	0	0	2	2	0	90	2	0	0	0	2	945	1	0	0	0	0	4	0	0	0	0	0								0
55	1	1	0	1	0	0	0	1	0	0	0	0	1	1	2	0	100	2	0	0	0	1	435	1	0	0	0	0	2	0	0	0	0	0								0
56	1	1	0	0	0	0	0	0	0	0	0	0	0	1	2	0	100	2	0	0	0	2		1	0	0	0	0	2	0	0	0	0	0	1	1	1					0
57	1	1	0	1	0	0	1	1	0	0	1	1	0	3	2	0	70	2	0	0	0	1	440	2	0	0	0	0	3	0	0	0	0	0								0
61	2	1	0	1	0	0	0	0	0	0	0	0	1	1	2	0	100	2	0	0	0	2	160	1	0	0	0	0	1	0	0	0	0	0								0
64	2	1	0	1	1	0	0	0	0	0	0	1	0	4	2	0	70	2	0	0	0	2	255	2	0	0	0	0	1	0	0	0	0	0								0
66	2	2	0	1	0	0	0	1	0	0	0	1	0	1	2	0	95	2	0	0	0	2	150	2	0	0	0	0	1	0	0	0	0	0								0
66	2	1	0	0	0	0	0	0	0	0	0	1	1	1	2	0	100	2	0	0	0	2	165	1	0	0	0	0	1	0	0	0	0	0								0
68	2	2	0	1	0	1	0	1	1	0	0	0	0	2	2	0	90	2	1	0	0	1	110	2	0	0	0	0	2	0	0	0	0	0								0
68	2	2	0	1	0	0	0	0	0	0	0	0	0	1	2	0	100	2	0	0	0	1	1110	2	0	0	0	0	1	0	0	0	0	0								0
68	2	1	0	1	1	1	0	0	0	1	0	1	0	3	2	0	80	2	0	0	0	1	420	2	0	0	0	0	1	0	0	0	0	0								0
69	2	1	0	1	1	0	0	0	0	0	0	0	0	1	2	0	100	2	0	0	0	2	-1290	1	0	0	0	0	4	0	0	0	0	0								0
69	2	2	0	1	1	0	0	0	0	0	0	0	0	2	2	0	3	2	0	0	0	2	705	1	0	0	0	0	4	0	0	0	0	0								0
70	3	1	1	1	0	0	0	1	1	1	0	0	0	3	2	0	60	2	0	0	0	1		2	0	0	0	0	3	0	0	0	0	0								0
70	3	2	0	1	0	0	0	1	0	0	0	0	0	0	2	0	95	2	0	0	0	2		1	0	0	0	0	1	0	0	0	0	0								0
70	3	1	0	1	0	0	0	1	1	0	0	0	0	2	2	0	90	2	0	0	0	1		2	0	0	0	0	2	0	0	0	0	0	2	2	1					0
72	3	1	0	1	0	0	0	0	0	0	0	0	0	2	2	0	80	2	0	0	0	2		1	0	1	0	0	1	0	0	0	0	0								0
72	3	2	0	1	0	0	0	1	0	0	0	1	0	1	2	0	100	2	0	0	0	1	265	1	0	0	0	0	2	0	0	0	0	0								0
73	3	1	0	1	0	0	1	1	0	1	0	0	0	3	2	0	65	2	0	0	0	2	195	1	1	0	0	0	1	0	0	0	0	0								0
73	3	1	0	1	0	0	0	0	1	0	0	0	1	1	2	0	100	2	0	0	0	2	55	1	0	0	0	0	1	0	0	0	0	0	3	3	1					0
74	3	1	1	1	0	1	0	0	0	0	0	0	0	2	2	0	60	2	0	0	0	2	210	1	0	0	0	0	1	0	0	0	0	0								0
74	3	2	1	0	0	0	0	0	0	0	0	0	0	4	2	0	60	2	0	0	0	2	437	1	0	0	0	0	1	0	0	0	0	0								0
74	3	2	0	0	0	0	0	0	0	0	0	0	0	2	2	0	100	2	0	0	0	2	200	1	0	0	0	0	1	0	0	0	0	0	5	5	1					0
74	3	1	0	1	0	0	0	0	1	0	0	0	1	2	2	0	80	2	0	0	0	1	330	1	0	0	0	0	3	0	0	0	0	0								0
79	3	2	0	1	0	0	0	0	1	0	0	0	0	1	2	0	100	2	0	0	0	2	1070	2	0	0	0	0	1	0	0	0	0	0								0
80	4	1	0	1	0	0	1	0	0	1	0	0	0	2	2	0	70	2	1	0	0	2	250	1	0	0	0	0	4	0	0	0	0	0								0
81	4	1	3	1	0	0	0	1	0	0	0	0	0	5	2	0	100	2	0	0	0	2	210	1	0	0	0	0	2	0	0	0	0	0								0
81	4	2	4	1	0	1	0	1	0	1	0	0	0	5	2	0	50	2	0	0	0	2		2	0	0	0	0	1	0	0	0	0	0								0
82	4	1	0	0	1	0	0	0	0	0	0	0	0	1	2	0	100	2	0	0	0	1		1	0	0	0	0	1	0	0	0	0	0								0
82	4	2	0	1	0	0	0	0	1	0	0	0	0	1	2	0	90	1	0	0	0	1	1485	2	0	0	0	0	4	0	0	0	0	0								0
84	4	2	1	0	0	0	0	0	0	0	0	0	0	1	2	0	100	2	0	0	0	2		1	0	1	0	0	0	0	0	0	0	0								0
84	4	1	0	1	0	0	0	0	0	0	0	0	0	1	2	0	100	2	0	0	0	2	568	2	0	0	0	0	1	0	0	0	0	0								0
87	4	2	2	1	0	0	0	1	0	0	0	0	0	2	2	0	55	2	0	0	0	2		1	0	0	0	0	1	0	0	0	0	0								0
89	4	1	0	0	0	0	0	0	1	0	0	0	0	2	2	0	70	2	0	0	0	2	285	1	0	0	0	0	1	0	0	0	0	0	6	6	1					0
28	1	1	0	1	0	0	0	0	0	0	0	1	0	1	2	0	100	2	0	0	0	1	480	1	0	0	0	0	1	0	0	0		0								0
42	1	2	0	0	0	0	0	0	0	0	0	0	0	1	2	0	100	2	0	0	0	1	1080	1	0	0	0	0	1	0	0	0		0								0
50	1	2	2	1	1	1	0	1	0	0	0	0	0	2	2	0	60	2	0	0	0	2		1	0	0	0	0	1	0	0	0		0								0
59	1	1	0	0	0	0	0	1	0	0	0	0	0	1	2	0	100	2	0	0	0	2	105	2	0	0	0	0	1	0	0	0		0								0
60	1	1	1	1	0	0	0	0	0	0	0	1	1	1	2	0	100	2	0	0	0	2	60	1	0	0	0	0	1	0	0	0		0								0
63	2	1	0	1	0	0	0	0	1	0	0	0	0	1	2	0	100	2	0	0	0	1	315	1	0	0	0	0	2	0	0	0		0	3	3	1					0
68	2	2	0	1	0	0	0	0	0	0	0	0	0	1	2	0	100	2	0	0	0	1	825	2	0	0	0	0	1	0	0	0		0								0
70	3	2	0	1	0	0	0	1	0	0	0	0	0	0	2	0	100	2	0	0	0	1	181	1	0	0	0	0	1	0	0	0		0								0
73	3	2	0	0	0	0	0	0	1	0	0	0	0	2	2	0	90	2	0	1	0	2		1	0	0	0	0	0	0	1	1		0								0
76	3	2	0	1	0	0	0	1	1	1	1	1	1	3	2	0	70	2	0	0	0	1		2	0	0	0	0	1	0	0	0		0								0
84	4	2	0	0	0	0	0	1	0	0	0	0	0	2	2	0	100	2	0	0	0	2	270	1	0	0	0	0	2	0	0	0		0	5	5	1					0
88	4	2	0	1	0	0	0	1	0	0	0	0	0	2	2	0	80	2	0	0	0	1	735	2	0	0	0	0	0	0	0	0		0								0
70	3	1	1	0	0	0	0	1	0	1	0	0	0	3	2	0	60	2	1	0	0	2	205	1	0	1	0	1	3	1	0	0	1	1	0	0	1	2	7	3	5	1
86	4	2	4	1	1	0	0	1	0	0	0	0	0	4	1	0	20	2	0	0	0	2	450	2	0	0	0	0	4	0	0	0	0	1	1	1	2	1	14	2	3	1
60	1	1	0	1	0	1	1	1	0	0	0	0	0	1	1	0	100	2	0	0	0	2	510	1	1	0	0	0	2	0	0	0	0	1	1	0	1	2	14	2	3	1
87	4	1	4	1	1	1	0	1	1	0	0	0	0	4	1	0	50	2	0	0	0	2	170	1	0	1	0	0	1	0	0	0	0	1	0	0	1	2	14	2	3	1
92	5	1	3	1	0	0	0	1	1	0	0	0	0	3	1	0	30	2	0	1	0	2	280	1	0	0	0	0	8	0	0	0		1	0	0	1	2	14	2	3	1
87	4	2	1	1	0	0	0	0	0	0	0	0	0	2	1	0	80	2	0	0	0	2		1	0	0	0	0	4	0	0	0	1	1	0	0	1	1	13	2	3	1
74	3	2	0	1	1	0	0	0	0	0	0	0	0	1	1	0	85	2	1	0	0	2	120	1	1	0	0	0	2	0	0	0	1	1	0	0	1	2	13	2	3	1
49	1	2	0	1	0	0	0	0	0	0	0	0	0	2	1	0	90	2	0	0	0	1		1	0	0	0	0	1	0	0	0	0	1	0	0	1	2	13	2	3	1
64	2	1	1	1	0	0	1	1	0	1	0	1	1	1	1	0	100	2	0	0	0	2	85	1	0	0	0	0	2	0	0	0	0	1	1	0	1	2	13	2	3	1
87	4	2	1	1	0	0	0	0	0	0	0	0	0	2	1	0	60	2	0	0	0	2		2	0	0	0	0	4	0	0	0		1	1	1	2	1	13	2	3	1
52	1	2	0	0	0	0	0	1	0	0	0	1	0	1	1	0	100	2	1	0	0	2	90	1	1	0	0	0	2	0	0	0		1	1	1	1	2	13	2	3	1
89	4	2	3	0	0	1	0	0	0	0	0	0	0	3	1	0	50	2	0	0	0	2	120	1	0	0	0	0	1	0	0	0	0	1	0	0	1	2	19	1	2	1
86	4	1	0	1	0	0	0	1	0	0	0	0	0	1	1	0	80	2	0	0	0	2	240	1	0	0	0	0	1	0	0	0	0	1	0	0	1	2	15	1	3	1
81	4	2	1	0	0	0	0	0	0	0	0	0	0	1	1	0	100	2	0	0	0	1	210	1	0	0	0	0	1	0	0	0		1	0	0	1	1	15	1	3	1
92	5	1	3	1	0	0	0	1	0	1	0	0	0	3	1	0	65	2	0	0	0	2	130	2	0	0	0	0	1	0	0	0		1	1	1	1	2	15	1	3	1
74	3	2	0	0	0	0	0	1	0	0	0	0	0	3	1	0	90	2	0	0	0	1		1	0	0	0	0	1	0	0	0	1	1	1	0	1	2	20	0	1	1
42	1	1	0	1	0	0	0	0	0	0	0	0	0	1	1	0	100	2	0	0	0	1	440	1	0	0	0	0	1	0	0	0	0	1	0	0	1	1	20	0	1	1
48	1	1	0	0	0	1	0	0	0	0	0	0	0	1	1	0	100	2	0	0	0	2	75	1	0	0	0	0	2	0	0	0	0	1	0	0	1	1	20	0	1	1
56	1	1	0	1	0	0	0	1	0	0	0	0	0	1	1	0	100	2	0	0	0	2	120	1	1	0	0	0	2	0	0	0	0	1	0	0	1	1	20	0	1	1
64	2	2	0	1	0	0	0	1	1	0	0	0	0	1	1	0	100	1	0	0	0	1		1	0	0	0	0	2	0	0	0	0	1	5	0	1	1	20	0	1	1
65	2	2	0	1	0	0	1	1	0	0	0	0	0	1	1	0	100	1	0	0	0	2		1	0	0	0	1	1	0	0	0	0	1	3	1	1	1	20	0	1	1
70	3	1	0	1	1	0	0	1	0	0	0	1	1	0	1	0	100	2	0	0	0	2	95	2	0	0	0	0	2	0	0	0	0	1	0	0	2	1	20	0	1	1
71	3	1	0	0	0	0	0	0	0	0	0	0	0	1	1	0	100	2	0	0	0	2	105	1	0	0	0	0	1	0	0	0	0	1	0	0	1	1	20	0	1	1
72	3	1	0	1	1	0	0	1	0	0	0	0	0	1	1	0	100	2	0	0	0	2	81	1	0	0	0	0	2	0	0	0	0	1	0	0	1	1	20	0	1	1
74	3	1	0	1	0	0	1	1	0	0	0	0	0	1	1	0	100	2	0	0	0	2	180	2	0	0	0	0	1	0	0	0	0	1	1	1	1	1	20	0	1	1
74	3	2	0	0	0	0	0	1	0	0	0	0	0	1	1	0	100	2	0	0	0	2	135	1	0	0	0	0	1	0	0	0	0	1	0	0	1	1	20	0	1	1
75	3	1	0	1	0	0	0	0	0	0	0	0	0	1	1	0	100	2	0	0	0	2	1585	1	0	0	0	0	2	0	0	0	0	1	2	1	1	1	20	0	1	1
76	3	1	0	1	0	0	0	1	0	0	0	0	0	1	1	0	100	2	0	0	0	2	350	2	0	0	0	0	2	0	0	0	0	1	0	0	2	1	20	0	1	1
79	3	2	0	1	1	0	0	0	0	0	0	0	0	2	1	0	100	2	0	0	0	2		1	0	0	0	0	2	0	0	0	0	1	0	0	1	1	20	0	1	1
80	4	1	0	1	0	0	0	0	0	0	0	0	1	0	1	0	100	2	0	0	0	2	120	1	0	0	0	0	1	0	0	0	0	1	1	1	1	1	20	0	1	1
83	4	1	0	1	0	1	0	1	1	0	0	0	0	1	1	0	90	2	0	0	0	2	270	2	0	0	0	0	1	0	0	0	0	1	0	0	2	1	20	0	1	1
88	4	1	0	1	0	1	0	1	0	0	0	0	0	1	1	0	100	2	0	0	0	2	185	2	0	0	0	0	3	0	0	0	0	1	0	0	2	1	20	0	1	1
91	5	1	1	1	0	0	0	0	0	0	0	0	0	1	1	0	100	2	0	0	0	2	150	1	0	0	0	0	1	0	0	0	0	1	0	0	1	1	20	0	1	1
37	1	1	0	0	0	1	0	1	0	0	0	1	0	4	1	0	40	2	0	0	0	2		2	0	0	0	0	3	0	0	0	0	1		1	1	2	20	0	1	1
39	1	1	0	1	0	0	0	0	0	0	0	0	1	1	1	0	100	2	0	0	0	2	110	1	0	0	0	0	0	0	0	0	0	1	0	0	1	2	20	0	1	1
55	1	1	1	0	0	1	0	0	0	0	0	0	0	1	1	0	100	2	0	0	0	1	250	1	0	0	0	0	2	0	0	0	0	1	0	0	1	2	20	0	1	1
62	2	1	0	1	1	0	0	1	0	0	0	0	0	2	1	0	80	2	0	0	0	1		1	0	0	0	0	2	0	0	0	0	1	1	1	1	2	20	0	1	1
70	3	1	0	1	0	0	0	0	0	0	0	0	0	2	1	0	100	2	0	0	0	2	145	1	0	0	0	0	1	0	0	0	0	1	0	0	1	2	20	0	1	1
71	3	1	0	0	0	0	0	0	0	0	0	0	0	1	1	0	100	2	0	0	0	2	120	1	0	0	0	0	1	0	0	0	0	1	0	0	1	2	20	0	1	1
73	3	2	0	1	0	0	0	0	0	0	0	0	0	1	1	0	90	2	0	0	0	2	75	1	0	0	0	0	3	0	0	0	0	1	0	0	1	2	20	0	1	1
75	3	1	4	1	1	1	0	0	0	0	0	0	1	4	1	0	40	2	0	0	0	2		1	0	0	0	0	2	0	0	0	0	1	0	0	1	2	20	0	1	1
78	3	1	0	0	0	0	0	1	1	0	0	0	0	1	1	0	100	2	0	0	0	2		2	0	0	0	0	2	0	0	0	0	1	0	0	2	2	20	0	1	1
82	4	1	0	1	0	0	0	1	0	0	0	0	0	2	1	0	70	2	0	0	0	2	40	1	0	0	0	0	3	0	0	0	0	1	1	1	1	2	20	0	1	1
83	4	2	1	0	0	0	0	1	0	0	0	0	0	2	1	0	65	2	0	0	0	1		1	0	0	0	0	1	0	0	0	0	1	0	0	1	2	20	0	1	1
83	4	1	0	0	0	1	0	0	1	0	0	0	0	1	1	0	90	2	0	0	0	2		1	0	0	0	0	2	0	0	0	0	1	0	0	1	2	20	0	1	1
84	4	2	2	1	0	0	0	0	1	0	0	0	0	3	1	0	70	2	0	0	0	2	275	1	0	0	0	0	2	0	0	0	0	1	0	0	1	2	20	0	1	1
84	4	2	0	1	0	0	0	1	0	1	0	0	0	1	1	0	100	2	0	0	0	2	180	1	0	0	0	0	1	0	0	0	0	1	0	0	1	2	20	0	1	1
85	4	2	0	0	0	1	0	0	0	0	0	0	0	1	1	0	90	2	0	0	0	2	155	1	1	0	0	0	4	0	0	0	0	1	0	0	1	2	20	0	1	1
85	4	2	0	1	0	0	0	1	1	0	0	0	0	1	1	0	90	2	0	0	0	2	150	1	0	0	0	0	1	0	0	0	0	1	0	0	1	2	20	0	1	1
88	4	1	0	1	0	0	1	0	0	1	0	0	0	5	1	0	0	2	0	0	0	2		1	0	0	0	1	2	0	0	0	0	1	2	2	1	2	20	0	1	1
65	2	1	0	0	0	0	0	0	0	0	0	0	0	1	1	0	100	2	0	0	0	2	75	1	0	0	0	0	1	0	0	0		1	0	0	1	1	20	0	1	1
71	3	1	1	1	0	1	1	1	0	0	0	0	0	2	1	0	90	2	0	0	0	1	220	2	0	0	0	0	2	0	0	0		1	0	0	2	1	20	0	1	1
76	3	1	1	1	1	1	0	0	0	0	0	0	0	1	1	0	90	2	0	0	0	1	595	1	0	0	0	0	4	0	0	0		1	0	0	1	1	20	0	1	1
77	3	1	0	1	0	0	0	1	0	1	0	0	0	1	1	0	90	2	0	0	0	2	300	1	0	0	0	0	1	0	0	0		1	0	0	1	1	20	0	1	1
79	3	2	0	1	0	0	0	0	0	0	0	0	0	2	1	0	90	2	0	0	0	2	530	2	0	1	0	0	1	0	0	0		1	1	0	2	1	20	0	1	1
87	4	2	3	0	0	1	0	1	1	0	0	0	0	3	1	0	90	2	0	0	0	2	115	1	0	0	0	0	0	0	0	0		1	0	0	1	1	20	0	1	1
68	2	1	0	1	1	0	0	1	0	0	0	0	0	2	1	0	90	2	0	0	0	2	885	1	0	0	0	0	3	0	0	0		1	1	0	1	2	20	0	1	1
73	3	2	0	0	0	0	0	0	0	0	0	0	0	2	1	0	90	2	0	0	0	2		1	0	0	0	0	7	0	0	0		1	0	0	1	2	20	0	1	1
75	3	1	0	1	0	0	0	0	0	0	0	0	0	1	1	0	100	2	0	0	0	2	495	1	0	0	0	0	3	0	0	0		1	0	0	1	2	20	0	1	1
79	3	1	0	1	0	0	0	1	0	1	0	1	0	1	1	0	100	2	0	0	0	2		1	0	0	0	0	1	0	0	0		1	0	0	1	2	20	0	1	1
79	3	2	0	1	0	1	0	0	1	0	0	0	0	0	1	0	80	2	0	0	0	2		1	0	0	0	0	2	0	0	0		1	2	0	1	2	20	0	1	1
80	4	2	3	1	1	0	0	1	0	0	0	0	0	3	1	0	90	2	0	0	0	1		1	0	0	0	0	3	0	0	0		1	0	0	1	2	20	0	1	1
81	4	2	1	1	0	1	0	1	0	0	0	0	0	1	1	0	100	2	0	0	0	2	106	1	0	0	0	0	1	0	0	0		1	0	0	1	2	20	0	1	1
39	1	1	0	0	0	0	0	0	0	0	0	1	0	3	1	0	85	2	0	0	0	1	1330	1	0	0	0	0	1	0	0	0	0	0								0
40	1	2	0	0	0	0	0	0	0	0	0	0	0	1	1	0	1	2	0	0	0	2	-112	1	0	0	0	0	1	0	0	0	0	0								0
43	1	1	0	0	0	0	0	0	0	0	0	1	0	1	1	0	100	2	0	0	0	2		2	0	0	0	0	1	0	0	0	0	0								0
43	1	1	0	0	0	0	0	0	0	0	0	1	0	1	1	0	100	2	0	0	0	1	155	2	0	0	0	0	2	0	0	0	0	0								0
43	1	2	0	1	0	1	0	0	0	0	0	0	0	0	1	0	100	2	0	0	0	2		2	0	0	0	0	1	0	0	0	0	0								0
44	1	1	0	0	0	0	0	0	0	0	0	0	0	1	1	0	100	2	0	0	0	2	240	2	0	0	0	0	1	0	0	0	0	0								0
53	1	1	0	1	0	0	1	0	0	0	0	0	0	1	1	0	100	2	0	0	0	2	285	2	0	0	0	0	2	0	0	0	0	0								0
53	1	1	0	1	0	1	0	1	0	0	0	0	0	0	1	0	100	2	0	0	0	2	640	1	0	0	0	0	1	0	0	0	0	0								0
55	1	1	0	1	0	0	0	0	0	0	0	0	0	1	1	0	100	2	0	0	0	2		2	0	0	0	0	2	0	0	0	0	0								0
57	1	1	0	1	1	0	0	0	0	0	0	1	0	1	1	0	100	2	0	0	0	2	75	1	0	0	0	0	1	0	0	0	0	0								0
57	1	1	0	1	0	0	0	1	0	0	0	1	1	1	1	0	100	2	0	0	0	2	435	1	0	0	0	0	1	0	0	0	0	0								0
57	1	1	0	0	0	0	0	1	0	0	0	0	0	0	1	0	100	2	0	0	0	2	410	1	0	0	0	0	2	0	0	0	0	0								0
57	1	1	0	0	0	0	0	1	0	0	0	0	0	1	1	0	90	2	0	0	0	2	130	1	0	0	0	0	1	0	0	0	0	0								0
59	1	1	0	1	0	0	0	1	0	0	0	1	1	1	1	0	100	2	0	0	0	2		1	0	0	0	0	1	0	0	0	0	0								0
59	1	2	0	1	1	0	0	0	0	0	0	0	0	1	1	0	100	2	0	0	0	1	630	2	0	0	0	0	2	0	0	0	0	0	3	3	1					0
64	2	1	0	1	1	0	0	1	0	0	0	0	0	1	1	0	100	2	0	0	0	2	180	2	0	0	0	0	1	0	0	0	0	0								0
64	2	1	0	1	1	1	0	1	0	0	0	0	0	2	1	0	80	2	0	0	0	2	105	2	0	0	0	0	2	0	0	0	0	0								0
64	2	1	0	1	0	0	0	0	0	0	0	1	1	1	1	0	100	2	0	0	0	2		1	0	1	0	0	2	0	0	0	0	0								0
65	2	2	0	1	1	0	0	1	0	0	0	0	0	3	1	0	90	2	0	0	0	2		1	0	0	0	0	3	0	0	0	0	0								0
67	2	1	0	0	0	0	0	1	0	0	0	0	0	1	1	0	100	2	0	0	0	2	285	1	0	0	0	0	2	0	0	0	0	0								0
68	2	2	0	1	0	0	0	0	0	0	0	0	0	1	1	0	100	2	0	0	0	2		2	0	0	0	0	2	0	0	0	0	0								0
68	2	1	0	1	1	0	0	1	0	1	1	0	0	1	1	0	90	2	0	0	0	2	285	1	0	0	0	0	2	0	0	0	0	0								0
70	3	1	1	1	0	0	1	1	0	1	0	0	0	2	1	0	100	2	0	0	0	2	460	1	0	1	0	0	4	0	0	0	0	0								0
71	3	1	0	1	0	0	0	1	0	0	0	0	0	2	1	0	100	2	0	0	0	2	120	2	0	0	0	0	1	0	0	0	0	0								0
72	3	1	0	1	0	0	0	1	0	0	0	0	0	1	1	0	100	2	0	0	0	2	80	2	0	0	0	0	3	0	0	0	0	0	2	2	1					0
73	3	1	1	1	0	0	0	0	1	0	1	0	0	3	1	0	90	2	0	0	0	1	150	2	0	0	0	0	1	0	0	0	0	0								0
73	3	1	0	1	0	1	0	0	1	1	1	0	0	0	1	0	100	2	0	0	0	2	50	1	0	0	0	0	4	0	1	1	0	0								0
73	3	1	0	1	0	1	0	1	1	0	0	0	0	1	1	0	100	2	0	0	0	1		2	0	0	0	0	3	0	0	0	0	0								0
74	3	1	0	1	0	0	0	0	1	0	0	0	0	2	1	0	35	2	0	0	0	1	390	2	0	0	0	0	2	0	0	0	0	0								0
74	3	1	0	1	0	0	0	1	1	0	0	0	0	2	1	0	100	2	0	0	0	2		2	0	0	0	0	2	0	0	0	0	0								0
74	3	1	0	1	0	1	0	1	0	0	0	0	0	1	1	0	100	2	0	0	0	2	165	2	0	0	0	0	2	0	0	0	0	0								0
77	3	2	0	1	0	0	0	1	0	1	0	0	0	1	1	0	100	2	0	0	0	2		1	0	0	0	0	1	0	0	0	0	0								0
80	4	1	0	1	1	0	0	0	0	1	0	0	0	3	1	0	80	2	0	0	0	1		1	0	0	0	0	7	0	0	0	0	0								0
80	4	1	0	1	1	0	0	1	1	1	0	0	0	1	1	0	100	2	0	0	0	2		1	0	0	0	0	0	0	0	0	0	0								0
81	4	2	0	1	0	0	0	0	0	1	0	0	0	1	1	0	100	2	0	0	0	2		1	0	0	0	0	4	0	0	0	0	0	4	4	1					0
84	4	2	1	1	0	0	0	0	1	1	0	0	0	2	1	0	90	2	0	0	0	2		1	0	1	0	0	4	0	0	0	0	0								0
85	4	2	1	1	0	0	0	0	0	0	0	0	0	4	1	0	80	2	0	0	0	2	110	2	0	0	0	0	1	0	0	0	0	0								0
86	4	2	1	1	1	0	1	0	0	0	0	0	0	1	1	0	95	2	0	0	0	2	370	2	0	0	0	0	1	0	0	0	0	0								0
87	4	2	0	1	1	0	0	1	0	0	0	0	0	1	1	0	90	2	0	0	0	2		1	0	0	0	0	4	0	0	0	0	0								0
92	5	1	0	0	0	0	0	0	1	0	0	0	0	2	1	0	90	2	0	0	0	2	225	2	0	0	0	0	1	0	0	0	0	0								0
38	1	1	0	0	0	0	0	0	0	0	0	0	0	1	1	0	100	2	0	0	0	2	180	1	0	0	0	0	1	0	0	0		0								0
54	1	2	0	0	0	0	0	0	0	0	0	0	0	1	1	0	90	1	0	0	0	1		1	0	0	0	0	1	0	0	0		0								0
58	1	1	0	1	0	0	0	0	0	1	0	1	1	1	1	0	75	2	1	0	0	1	260	1	0	0	0	0	5	0	0	0		0	6	6	1					0
64	2	2	0	0	0	0	0	1	0	0	0	0	0	1	1	0	100	2	0	0	0	2	197	1	0	0	0	0	1	0	0	0		0								0
71	3	2	0	1	0	0	0	0	0	0	0	0	0	2	1	0	100	2	0	0	0	1	320	1	0	0	0	0	1	0	0	0		0								0
74	3	1	0	1	0	0	0	0	0	0	0	0	0	1	1	0	100	2	0	0	0	1	185	2	0	0	0	0	3	0	0	0		0								0
74	3	2	0	1	0	0	0	0	0	0	0	0	0	1	1	0	75	2	0	0	0	1	120	1	0	0	0	0	3	0	0	0		0								0
76	3	2	0	1	1	0	0	0	0	0	0	0	0	1	1	0	90	2	0	0	0	2	180	2	0	0	0	0	2	0	0	0		0								0
76	3	2	4	1	1	0	0	1	1	1	0	0	0	4	1	0	45	2	0	0	0	1	215	1	0	1	0	0	1	0	0	0		0	2	2	1					0
86	4	1	4	0	0	0	0	0	1	0	0	0	0	4	0	0	20	1	0	0	0	2	270	1	0	0	0	0	0	0	0	0	1	1	1	1	1	2	0	3	5	1
77	3	1	1	1	0	0	0	1	0	0	0	1	0	1	0	0	100	2	0	0	0	2		1	0	0	0	0	2	0	0	0	1	1	0	0	1	2	14	2	3	1
71	3	1	0	0	0	0	0	1	0	0	0	0	0	1	0	0	100	2	0	0	0	1	951	1	0	0	0	0	1	0	0	0	0	1	1	0	1	1	14	2	3	1
88	4	1	4	1	1	0	0	0	0	0	1	0	0	4	0	0	60	2	0	0	0	2		1	0	0	0	1	3	0	0	0	0	1	1	1	1	2	13	2	3	1
85	4	2	3	1	0	0	0	0	0	0	0	0	0	4	0	0	30	2	0	0	0	2		1	0	0	0	0	3	0	0	0	1	1	1	1	1	2	12	2	3	1
58	1	1	0	1	0	0	0	0	0	0	0	0	1	0	0	0	100	2	1	0	0	2	285	1	0	0	0	0	1	0	0	0	0	1	2	2	2	1	19	1	1	1
57	1	1	0	1	1	0	0	0	0	0	0	0	0	0	0	0	100	2	0	0	0	2	300	2	0	0	0	0	2	0	0	0	0	1	2	2	1	2	19	1	2	1
85	4	1	1	1	0	0	0	0	0	1	0	0	0	2	0	0	80	2	0	0	0	2	115	1	0	0	0	0	5	0	0	0	0	1	0	0	1	2	19	1	2	1
94	5	2	4	1	0	0	0	0	0	0	0	0	0	4	0	0	30	2	0	0	0	2	202	1	0	0	0	0	1	0	0	0	0	1	1	1	1	2	17	1	2	1
88	4	1	3	0	0	0	0	0	0	0	0	0	0	3	0	0	80	2	0	0	0	1	0	1	0	0	0	0	1	0	0	0	0	1	0	0	1	2	16	1	2	1
91	5	2	0	1	0	0	0	0	0	0	0	0	0	1	0	0	100	1	0	0	0	2		1	0	0	0	0	9	0	0	0	1	1	1	0	1	1	20	0	1	1
55	1	1	0	0	0	0	0	1	0	0	0	1	0	0	0	0	100	2	0	0	0	1	420	1	0	0	0	0	1	0	0	0	0	1	0	0	1	1	20	0	1	1
60	1	1	0	1	1	0	0	0	0	0	0	0	0	0	0	0	100	2	0	0	0	1	120	1	0	0	0	0	0	0	0	0	0	1	1	0	1	1	20	0	1	1
61	2	2	0	1	1	1	0	1	0	0	0	1	0	1	0	0	100	2	0	0	0	2		2	0	0	0	0	3	0	0	0	0	1		0	2	1	20	0	1	1
66	2	1	0	1	0	0	0	0	0	0	0	0	1	0	0	0	100	2	0	0	0	1	135	1	0	0	0	0	1	0	0	0	0	1	0	0	1	1	20	0	1	1
67	2	2	1	1	1	1	0	0	0	0	0	0	0	1	0	0	100	2	0	0	0	2	215	2	0	0	0	0	1	0	0	0	0	1	0	0	2	1	20	0	1	1
68	2	1	0	1	1	0	0	0	0	0	0	0	0	1	0	0	100	2	0	0	0	1		1	0	0	0	0	2	0	0	0	0	1	0	0	1	1	20	0	1	1
69	2	2	0	0	0	0	0	1	0	0	0	0	0	4	0	0	70	2	0	0	0	1		2	0	0	0	0	4	0	0	0	0	1	0	0	2	1	20	0	1	1
73	3	1	0	1	0	0	0	1	0	0	0	0	1	0	0	0	100	2	0	0	0	2	195	1	0	0	0	0	2	0	0	0	0	1	0	0	1	1	20	0	1	1
74	3	1	0	0	0	0	0	0	0	0	0	0	0	1	0	0	100	2	0	0	0	2	210	2	0	0	0	0	1	0	0	0	0	1	0	0	2	1	20	0	1	1
75	3	2	0	1	0	0	0	1	1	0	0	0	0	0	0	0	100	2	0	0	0	2	-20	1	0	1	0	0	4	0	0	0	0	1	0	0	1	1	20	0	1	1
76	3	2	0	0	0	0	0	0	0	0	0	0	0	1	0	0	100	2	0	0	0	2	120	2	0	0	0	0	1	0	0	0	0	1	0	0	2	1	20	0	1	1
77	3	2	0	1	1	0	0	1	0	0	0	0	0	0	0	0	100	2	0	0	0	1	180	2	0	0	0	0	1	0	0	0	0	1	1	1	1	1	20	0	1	1
77	3	2	0	1	0	0	0	0	0	0	0	0	0	1	0	0	100	2	0	0	0	1	1430	1	0	0	0	0	2	0	0	0	0	1	1	0	1	1	20	0	1	1
85	4	2	0	1	1	0	0	0	0	0	0	0	0	3	0	0	85	2	0	0	0	2		1	0	0	0	0	2	0	0	0	0	1	1	0	1	1	20	0	1	1
86	4	2	0	0	0	0	0	0	0	0	0	0	0	1	0	0	100	2	0	0	0	2	150	2	0	0	0	0	1	0	0	0	0	1	0	0	2	1	20	0	1	1
87	4	2	0	0	0	0	0	0	0	0	0	0	0	1	0	0	65	2	0	0	0	1	135	1	0	0	0	0	1	0	0	0	0	1	0	0	1	1	20	0	1	1
23	1	1	0	0	0	0	0	0	0	0	0	0	0	1	0	0	100	1	0	0	0	2	215	1	0	0	0	0	2	0	0	0	0	1	4	4	1	2	20	0	1	1
52	1	1	0	0	0	0	0	0	0	0	0	0	0	1	0	0	100	2	0	0	0	2		1	0	0	0	0	1	0	0	0	0	1	0	0	1	2	20	0	1	1
61	2	2	0	1	0	0	0	0	0	0	0	0	0	0	0	0	100	1	0	0	0	1		1	0	0	0	0	1	0	0	0	0	1		0	1	2	20	0	1	1
65	2	1	0	1	0	0	0	1	0	0	0	0	0	0	0	0	100	2	0	0	0	2	105	1	0	0	0	0	5	0	0	0	0	1	0	0	1	2	20	0	1	1
66	2	1	0	1	1	1	0	1	0	0	0	0	0	0	0	0	100	2	0	0	0	2	1780	1	0	1	0	0	2	0	0	0	0	1	1	0	1	2	20	0	1	1
70	3	2	0	1	0	0	0	0	0	0	0	0	0	1	0	0	100	2	0	0	0	1		1	0	1	0	0	2	0	0	0	0	1	1	0	1	2	20	0	1	1
72	3	1	0	1	0	0	0	0	1	0	0	0	0	0	0	0	100	2	0	0	0	2	90	1	0	0	0	0	2	0	0	0	0	1	0	0	1	2	20	0	1	1
80	4	2	1	1	1	1	0	0	1	0	0	0	0	1	0	0	100	2	0	0	0	2	120	1	0	0	0	0	2	0	0	0	0	1	1	1	1	2	20	0	1	1
82	4	2	0	1	0	0	0	0	0	0	0	0	0	1	0	0	100	2	0	0	0	1	475	1	0	0	0	0	2	0	0	0	0	1	0	0	1	2	20	0	1	1
85	4	2	0	1	1	0	0	0	1	0	0	0	0	1	0	0	70	2	0	0	0	2		1	0	0	0	0	3	0	0	0	0	1	0	0	1	2	20	0	1	1
56	1	1	0	1	0	0	0	0	0	0	0	0	0	0	0	0	100	2	0	0	0	1	160	1	0	0	0	0	1	0	0	0		1	0	0	1	1	20	0	1	1
58	1	1	0	0	0	0	0	0	1	1	0	0	0	0	0	0	100	2	0	1	0	2	90	1	0	0	0	0	5	0	0	0		1	0	0	1	1	20	0	1	1
62	2	1	0	0	0	1	0	0	0	0	0	1	0	1	0	0	100	2	0	0	0	1	375	1	0	0	0	0	1	0	0	0		1	0	0	1	1	20	0	1	1
70	3	1	0	0	0	0	0	0	1	0	0	0	0	1	0	0	100	2	0	0	0	2	85	1	0	0	0	0	3	0	0	0		1	0	0	1	1	20	0	1	1
72	3	1	0	1	0	0	0	0	0	0	0	1	1	0	0	0	100	2	0	0	0	1	540	2	0	0	0	0	1	0	0	0		1	1	1	2	1	20	0	1	1
52	1	2	0	1	0	1	0	1	0	1	0	0	0	0	0	0	100	2	0	0	0	1		1	0	0	0	0	1	0	0	0		1		0	1	2	20	0	1	1
57	1	1	0	1	0	0	0	0	0	0	0	1	0	0	0	0	100	2	0	0	0	2	70	1	0	0	0	0	1	0	0	0		1	1	1	1	2	20	0	1	1
70	3	1	0	1	1	0	0	1	0	0	0	0	0	0	0	0	100	2	0	0	0	1	330	1	1	0	0	0	1	0	0	0		1	0	0	1	2	20	0	1	1
70	3	2	0	0	0	0	0	0	0	0	0	0	0	0	0	0	100	2	1	0	0	2	252	1	1	0	0	0	0	0	0	0		1	0	0	1	2	20	0	1	1
73	3	1	0	1	1	1	0	1	0	0	0	1	0	3	0	0	100	2	0	0	0	2		2	0	0	0	0	1	0	0	0		1	1	1	1	2	20	0	1	1
91	5	2	2	1	1	0	0	1	0	0	0	0	0	4	0	0	50	2	0	0	0	2	195	1	0	0	0	0	1	0	0	0		1	1	1	1	2	20	0	1	1
24	1	1	0	0	0	0	0	0	0	0	0	1	0	0	0	0	100	2	0	0	0	1		1	0	0	0	0	0	0	0	0	0	0								0
35	1	2	0	0	0	0	0	0	0	0	0	0	0	4	0	0	55	2	0	0	0	2	1845	1	0	0	0	0	1	0	0	0	0	0								0
36	1	1	0	0	0	0	0	0	0	0	0	1	0	0	0	0	100	2	0	0	0	2	90	1	0	1	0	0	2	0	0	0	0	0								0
38	1	1	0	1	0	0	0	0	0	0	0	1	0	0	0	0	100	2	0	0	0	1	340	1	0	0	0	0	1	0	0	0	0	0								0
46	1	2	0	0	0	0	0	0	0	0	0	0	0	4	0	0	30	1	0	0	0	2	45	1	0	0	0	0	0	0	0	0	0	0								0
47	1	1	0	1	0	0	0	1	0	0	0	0	0	0	0	0	100	2	0	0	0	1	178	1	0	0	0	0	2	0	0	0	0	0								0
50	1	1	0	1	0	0	0	1	0	0	0	1	0	1	0	0	100	2	0	0	0	1	600	1	0	0	0	0	2	0	0	0	0	0								0
55	1	1	0	0	0	0	0	0	0	0	0	0	0	1	0	0	100	2	0	0	0	1	355	2	0	0	0	0	1	0	0	0	0	0								0
57	1	2	0	1	0	0	0	1	0	0	0	0	0	0	0	0	100	2	0	0	0	2	105	1	0	0	0	0	1	0	0	0	0	0								0
57	1	1	0	0	0	0	0	1	0	0	0	0	0	1	0	0	100	2	0	0	0	2	1550	1	0	0	0	0	2	0	0	0	0	0								0
59	1	2	0	0	0	0	0	0	0	0	0	0	0	0	0	0	100	2	0	0	0	2	80	1	0	0	0	0	1	0	0	0	0	0								0
59	1	2	0	0	0	0	0	0	0	0	0	0	0	0	0	0	100	2	0	0	0	2	105	1	0	0	0	0	1	0	0	0	0	0								0
59	1	1	0	0	0	0	0	1	0	1	0	0	0	0	0	0	100	2	0	0	0	2		1	0	0	0	0	1	0	0	0	0	0								0
61	2	2	0	1	0	0	0	1	0	0	0	0	0	0	0	0	100	2	0	0	0	2	1440	1	0	0	0	0	1	0	0	0	0	0								0
61	2	1	0	1	0	0	0	0	0	0	0	1	1	0	0	0	100	2	0	0	0	2	135	1	0	0	0	0	1	0	0	0	0	0								0
62	2	2	0	0	0	0	0	0	0	0	0	0	0	0	0	0	100	2	0	0	0	1	180	1	0	0	0	0	1	0	0	0	0	0								0
62	2	2	0	1	0	0	0	1	0	0	0	0	0	0	0	0	100	2	0	0	0	1	345	2	0	0	0	0	2	0	0	0	0	0								0
63	2	1	0	1	0	0	0	1	0	0	0	0	0	1	0	0	100	2	0	0	0	1	200	2	0	1	0	0	1	0	0	0	0	0								0
64	2	1	0	1	1	0	0	0	0	0	0	0	0	1	0	0	90	2	0	0	0	1	180	1	0	0	0	0	2	0	0	0	0	0								0
64	2	1	0	1	0	0	0	0	0	0	0	0	0	2	0	0	80	2	0	0	0	1	615	2	0	0	0	0	4	0	0	0	0	0	3	3	1					0
65	2	1	0	1	0	0	0	1	0	0	0	0	0	0	0	0	100	2	0	0	0	1	290	2	0	0	0	0	1	0	0	0	0	0								0
65	2	2	0	1	0	0	0	1	1	0	0	0	0	0	0	0	100	2	0	0	0	2	165	1	0	0	0	0	3	0	0	0	0	0								0
66	2	1	0	1	0	0	0	1	0	0	1	1	0	0	0	0	100	2	0	0	0	1	240	2	0	0	0	0	0	0	0	0	0	0								0
67	2	2	1	1	0	0	0	0	0	1	0	0	0	2	0	0	90	2	0	0	0	2	110	2	0	0	0	0	1	0	0	0	0	0								0
67	2	1	0	1	0	0	0	0	0	0	0	1	1	0	0	0	100	2	0	0	0	1	180	1	0	0	0	0	1	0	0	0	0	0								0
71	3	1	0	0	0	0	0	0	0	0	0	0	0	0	0	0	100	2	0	0	0	2	390	1	0	0	0	0	2	0	0	0	0	0								0
73	3	1	0	1	0	0	0	0	0	0	1	0	0	0	0	0	100	2	0	0	0	2		2	0	0	0	0	2	0	0	0	0	0	6	4	1					0
73	3	1	0	1	0	0	1	0	1	0	1	0	0	0	0	0	100	2	0	0	0	1	210	1	0	0	0	0	4	0	0	0	0	0								0
73	3	1	0	1	0	0	0	0	0	1	0	0	0	0	0	0	100	2	0	0	0	2	525707	1	0	0	0	0	1	0	0	0	0	0								0
73	3	1	0	0	1	0	0	1	0	0	0	1	0	0	0	0	100	2	0	0	0	2	245	1	0	0	0	0	6	0	0	0	0	0								0
74	3	2	0	1	0	0	0	0	0	0	0	0	0	0	0	0	100	2	0	0	0	1	165	2	0	0	0	0	1	0	0	0	0	0								0
74	3	2	0	1	1	0	0	0	0	0	0	0	0	0	0	0	100	2	0	0	0	1	180	2	0	1	0	0	1	0	0	0	0	0								0
74	3	1	0	1	1	0	0	1	0	1	0	0	0	1	0	0	90	2	0	0	0	1	375	2	0	0	0	0	1	0	0	0	0	0								0
75	3	1	3	1	1	0	0	1	0	0	0	0	0	3	0	0	80	2	0	0	0	2	240	1	0	0	0	0	2	0	0	0	0	0								0
76	3	1	0	1	1	0	0	1	0	0	0	0	1	2	0	0	75	2	0	0	0	2		2	0	0	0	0	2	0	0	0	0	0								0
81	4	1	0	0	0	0	0	0	0	0	0	1	0	1	0	0	100	2	0	0	0	2	60	2	0	1	0	0	1	0	0	0	0	0								0
82	4	1	1	1	0	0	0	1	1	0	0	0	1	1	0	0	100	2	0	0	0	2	130	1	0	0	0	0	8	0	0	0	0	0								0
82	4	1	0	0	0	0	0	0	1	0	0	0	0	0	0	0	100	2	0	0	0	2	165	1	0	0	0	0	1	0	0	0	0	0								0
82	4	2	0	1	0	0	0	0	0	0	0	0	0	0	0	0	100	2	0	0	0	1	195	1	0	0	0	0	2	0	0	0	0	0								0
83	4	1	0	1	0	0	0	0	0	0	0	0	0	4	0	0	70	2	0	0	0	1	300	1	0	0	0	0	1	0	0	0	0	0								0
86	4	2	0	1	0	0	0	0	0	0	0	0	0	1	0	0	100	2	0	0	0	1	150	2	0	0	0	0	2	0	0	0	0	0								0
92	5	1	0	1	0	0	0	0	0	0	0	1	0	0	0	0	100	2	0	0	0	1	240	1	0	0	0	0	1	0	0	0	0	0								0
45	1	1	0	0	0	0	0	0	0	0	0	1	0	0	0	0	100	1	0	0	0	1	705	1	0	0	0	0	1	0	0	0		0								0
46	1	1	0	0	0	0	0	0	0	0	0	0	0	0	0	0	100	2	0	0	0	2	150	1	0	0	0	0	1	0	0	0		0								0
50	1	2	0	1	1	0	0	1	0	0	0	0	0	0	0	0	100	2	0	0	0	2		1	0	0	0	0	2	0	0	0		0								0
54	1	1	0	1	0	0	0	0	0	0	0	1	0	1	0	0	100	2	0	0	0	2		1	0	0	0	0	6	0	0	0		0								0
54	1	1	0	1	0	0	1	1	0	0	0	0	0	0	0	0	100	2	0	0	0	2	310	1	0	0	0	0	1	0	0	0		0								0
55	1	1	0	0	0	0	0	0	0	0	0	1	0	0	0	0	100	1	0	0	0	2	1530	2	0	0	0	0	0	0	0	0		0								0
57	1	1	0	0	0	0	0	0	0	0	0	0	1	0	0	0	100	2	0	0	0	2	105	2	0	0	0	0	1	0	0	0		0								0
66	2	2	0	0	0	0	0	0	0	0	0	0	0	0	0	0	100	2	0	0	0	1		1	0	0	0	0	1	0	0	0		0								0
67	2	1	0	1	0	0	0	1	0	0	0	0	0	0	0	0	95	2	0	0	0	2	260	1	0	0	0	0	2	0	0	0		0								0
74	3	1	0	1	0	0	0	1	0	0	0	0	0	0	0	0	100	2	0	0	0	2	250	1	0	0	0	0	1	0	0	0		0								0
75	3	1	0	1	1	0	0	0	0	0	0	0	0	0	0	0	100	2	0	0	0	2	175	1	0	0	0	0	2	0	0	0		0								0
76	3	1	0	0	0	0	0	0	0	0	0	0	0	1	0	0	100	2	0	0	0	1		1	0	0	0	0	1	0	0	0		0								0
77	3	1	0	1	1	0	0	0	1	0	0	0	0	1	0	0	100	1	0	0	0	2	60	1	0	0	0	0	1	0	0	0		0	4	4	1					0
